# Supplementary material for: N-(2-Fluoro­benzo­yl)-N′,N′′-bis­(4-methyl­phen­yl)phospho­ric triamide
Source: Acta Crystallogr Sect E Struct Rep Online. 2011 Mar 19;67(Pt 4):o934. doi: 10.1107/S1600536811009640 (PMC3100001; doi:10.1107/S1600536811009640)
Supplement: Supplementary file 1 [file e-67-0o934-sup1.cif]

##############################################################################
###                                                                        ###
###        Electronic paper (Acta Crystallographica Section E)             ###
###                                                                        ###
##############################################################################
#                                                                            #
# This CIF contains the data in a paper accepted for publication in Acta     #
# Crystallographica Section E. It conforms to the requirements of Notes      #
# for Authors for Section E, and has been peer reviewed under the auspices   #
# of the IUCr Commission on Journals.                                        #
#                                                                            #
# Full details of the Crystallographic Information File format               #
# are given in the paper "The Crystallographic Information File (CIF):       #
# a New Standard Archive File for Crystallography" by S. R. Hall, F. H.      #
# Allen and I. D. Brown [Acta Cryst. (1991), A47, 655-685].                  #
#                                                                            #
# The current version of the core CIF dictionary is obtainable from          #
# ftp://ftp.iucr.org/pub/cif_core.dic. The current version number is 2.4.    #
#                                                                            #
# Software is freely available for graphical display of the structure(s) in  #
# this CIF.  For information consult the CIF home page http://www.iucr.org/  #
# cif/home.html                                                              #
#                                                                            #
# This file may be used for bona fide research purposes within the           #
# scientific community so long as proper attribution is given to the journal # 
# article from which it was obtained.                                        #
#                                                                            #
##############################################################################
                                             
data_I
_audit_creation_method     SHELXL-97
_chemical_name_systematic
;
<i>N</i>-{bis[(4-methylphenyl)amino]phosphoryl}-2-fluorobenzamide
;
_chemical_name_common
;
<i>N</i>-(2-Fluorobenzoyl)-<i>N</i>',<i>N</i>''-bis(4-methylphenyl)phosphoric
triamide
;
_chemical_formula_moiety     'C21 H21 F N3 O2 P'
_chemical_formula_sum     'C21 H21 F N3 O2 P'
_chemical_formula_iupac     'C21 H21 F N3 O2 P'
_chemical_formula_weight     397.38
_chemical_melting_point     ?
_symmetry_cell_setting     monoclinic
_symmetry_space_group_name_H-M     'P 21/n'
loop_
    _symmetry_equiv_pos_as_xyz
    'x, y, z'
    '-x+1/2, y+1/2, -z+1/2'
    '-x, -y, -z'
    'x-1/2, -y-1/2, z-1/2'
_cell_length_a     9.7697(9)
_cell_length_b     10.2197(9)
_cell_length_c     20.2404(18)
_cell_angle_alpha     90.00
_cell_angle_beta     96.6050(10)
_cell_angle_gamma     90.00
_cell_volume     2007.5(3)
_cell_formula_units_Z     4
_cell_measurement_reflns_used     5744
_cell_measurement_theta_min     2.24
_cell_measurement_theta_max     27.48
_cell_measurement_temperature     100(2)
_exptl_crystal_description     block
_exptl_crystal_colour     colourless
_exptl_crystal_size_max     0.25
_exptl_crystal_size_mid     0.15
_exptl_crystal_size_min     0.15
_exptl_crystal_density_diffrn     1.315
_exptl_crystal_density_meas     ?
_exptl_crystal_density_method     'not measured'
_exptl_crystal_F_000     832
_exptl_absorpt_coefficient_mu     0.167
_exptl_absorpt_correction_type     multi-scan
_exptl_absorpt_process_details     '(SADABS; Bruker, 2005)'
_exptl_absorpt_correction_T_min     0.9594
_exptl_absorpt_correction_T_max     0.9753
_exptl_special_details
;
;
_diffrn_ambient_temperature     100(2)
_diffrn_radiation_type     MoK\a
_diffrn_radiation_wavelength     0.71073
_diffrn_radiation_source     'fine-focus sealed tube'
_diffrn_radiation_monochromator     graphite
_diffrn_measurement_device_type     'Bruker SMART CCD area-detector'
_diffrn_measurement_method     '\f and \w'
_diffrn_detector_area_resol_mean     ?
_diffrn_reflns_number     15865
_diffrn_reflns_av_R_equivalents     0.0354
_diffrn_reflns_av_sigmaI/netI     0.0430
_diffrn_reflns_theta_min     2.03
_diffrn_reflns_theta_max     27.91
_diffrn_reflns_theta_full     25.00
_diffrn_measured_fraction_theta_max     0.949
_diffrn_measured_fraction_theta_full     1.000
_diffrn_reflns_limit_h_min     -12
_diffrn_reflns_limit_h_max     12
_diffrn_reflns_limit_k_min     -11
_diffrn_reflns_limit_k_max     13
_diffrn_reflns_limit_l_min     -25
_diffrn_reflns_limit_l_max     25
_refine_special_details
;
Refinement of <i>F</i>^2^ against ALL reflections. The weighted <i>R</i>-factor
<i>wR</i> and goodness of fit <i>S</i> are based on <i>F</i>^2^, conventional
<i>R</i>-factors <i>R</i> are based on <i>F</i>, with <i>F</i> set to zero for
negative <i>F</i>^2^. The threshold expression of <i>F</i>^2^ >
\s(<i>F</i>^2^) is used only for calculating <i>R</i>-factors(gt) <i>etc</i>.
and is not relevant to the choice of reflections for refinement.
<i>R</i>-factors based on <i>F</i>^2^ are statistically about twice as large
as those based on <i>F</i>, and <i>R</i>- factors based on ALL data will be
even larger.
;
_reflns_number_total     4551
_reflns_number_gt     3411
_reflns_threshold_expression     I>2\s(I)
_refine_ls_structure_factor_coef     Fsqd
_refine_ls_matrix_type     full
_refine_ls_R_factor_all     0.0683
_refine_ls_R_factor_gt     0.0458
_refine_ls_wR_factor_gt     0.1176
_refine_ls_wR_factor_ref     0.1274
_refine_ls_goodness_of_fit_ref     1.051
_refine_ls_restrained_S_all     1.052
_refine_ls_number_reflns     4551
_refine_ls_number_parameters     264
_refine_ls_number_restraints     3
_refine_ls_hydrogen_treatment     mixed
_refine_ls_weighting_scheme     calc
_refine_ls_weighting_details
         'calc w=1/[\s^2^(Fo^2^)+(0.0669P)^2^+0.4980P] where P=(Fo^2^+2Fc^2^)/3'
_atom_sites_solution_hydrogens     geom
_atom_sites_solution_primary     direct
_atom_sites_solution_secondary     difmap
_refine_ls_shift/su_max     0.007
_refine_ls_shift/su_mean     0.000
_refine_diff_density_max     0.413
_refine_diff_density_min     -0.256
_refine_ls_extinction_method     none
_refine_ls_extinction_coef     ?
loop_
    _atom_type_symbol
    _atom_type_description
    _atom_type_scat_dispersion_real
    _atom_type_scat_dispersion_imag
    _atom_type_scat_source
    'C' 'C' 0.0033 0.0016
                         'International Tables Vol C Tables 4.2.6.8 and 6.1.1.4'
    'H' 'H' 0.0000 0.0000
                         'International Tables Vol C Tables 4.2.6.8 and 6.1.1.4'
    'N' 'N' 0.0061 0.0033
                         'International Tables Vol C Tables 4.2.6.8 and 6.1.1.4'
    'O' 'O' 0.0106 0.0060
                         'International Tables Vol C Tables 4.2.6.8 and 6.1.1.4'
    'F' 'F' 0.0171 0.0103
                         'International Tables Vol C Tables 4.2.6.8 and 6.1.1.4'
    'P' 'P' 0.1023 0.0942
                         'International Tables Vol C Tables 4.2.6.8 and 6.1.1.4'
_computing_data_collection     'SMART (Bruker, 2005)'
_computing_cell_refinement     'SAINT (Bruker, 2005)'
_computing_data_reduction     'SAINT (Bruker, 2005)'
_computing_structure_solution     'SHELXS97 (Sheldrick, 2008)'
_computing_structure_refinement     'SHELXL97 (Sheldrick, 2008)'
_computing_molecular_graphics     'SHELXTL (Sheldrick, 2008)'
_computing_publication_material
             'SHELXTL (Sheldrick, 2008) and enCIFer (Allen <i>et al.</i>, 2004)'
loop_
    _atom_site_type_symbol
    _atom_site_label
    _atom_site_fract_x
    _atom_site_fract_y
    _atom_site_fract_z
    _atom_site_U_iso_or_equiv
    _atom_site_adp_type
    _atom_site_calc_flag
    _atom_site_refinement_flags
    _atom_site_occupancy
    _atom_site_disorder_assembly
    _atom_site_disorder_group
    P P1 0.72255(5) 0.92119(4) 0.50855(2) 0.02136(14) Uani d . 1 . .
    F F1 0.92737(14) 1.40039(12) 0.55287(6) 0.0441(3) Uani d . 1 . .
    O O1 0.91560(13) 1.14443(13) 0.50431(6) 0.0293(3) Uani d . 1 . .
    O O2 0.58757(12) 0.86140(12) 0.51487(6) 0.0250(3) Uani d . 1 . .
    N N1 0.69300(16) 1.08365(14) 0.50258(7) 0.0210(3) Uani d D 1 . .
    H H1N 0.6074(11) 1.1095(19) 0.4983(9) 0.025 Uiso d D 1 . .
    N N2 0.79772(16) 0.87866(15) 0.44363(8) 0.0240(3) Uani d D 1 . .
    H H2N 0.8811(12) 0.8507(19) 0.4525(10) 0.029 Uiso d D 1 . .
    N N3 0.84260(16) 0.88686(16) 0.56874(8) 0.0267(4) Uani d D 1 . .
    H H3N 0.9270(12) 0.905(2) 0.5636(10) 0.032 Uiso d D 1 . .
    C C1 0.8139(2) 1.41838(19) 0.50898(9) 0.0296(4) Uani d . 1 . .
    C C2 0.7701(2) 1.5451(2) 0.49516(11) 0.0381(5) Uani d . 1 . .
    H H2C 0.8194 1.6173 0.5157 0.046 Uiso calc R 1 . .
    C C3 0.6533(2) 1.5647(2) 0.45090(11) 0.0379(5) Uani d . 1 . .
    H H3B 0.6219 1.6511 0.4408 0.045 Uiso calc R 1 . .
    C C4 0.5822(2) 1.4596(2) 0.42132(11) 0.0344(5) Uani d . 1 . .
    H H4A 0.5029 1.4737 0.3903 0.041 Uiso calc R 1 . .
    C C5 0.6265(2) 1.33331(19) 0.43680(9) 0.0278(4) Uani d . 1 . .
    H H5A 0.5765 1.2612 0.4166 0.033 Uiso calc R 1 . .
    C C6 0.74372(19) 1.31052(17) 0.48164(9) 0.0230(4) Uani d . 1 . .
    C C7 0.79305(18) 1.17460(18) 0.49728(8) 0.0220(4) Uani d . 1 . .
    C C8 0.7441(2) 0.89104(17) 0.37612(9) 0.0244(4) Uani d . 1 . .
    C C9 0.6203(2) 0.9545(2) 0.35614(10) 0.0319(5) Uani d . 1 . .
    H H9A 0.5685 0.9914 0.3884 0.038 Uiso calc R 1 . .
    C C10 0.5725(2) 0.9640(2) 0.28921(10) 0.0360(5) Uani d . 1 . .
    H H10A 0.4886 1.0089 0.2762 0.043 Uiso calc R 1 . .
    C C11 0.6439(2) 0.9096(2) 0.24070(10) 0.0404(5) Uani d . 1 . .
    C C12 0.7657(2) 0.8443(2) 0.26118(10) 0.0419(6) Uani d . 1 . .
    H H12A 0.8157 0.8051 0.2288 0.050 Uiso calc R 1 . .
    C C13 0.8164(2) 0.8347(2) 0.32801(10) 0.0341(5) Uani d . 1 . .
    H H13A 0.9004 0.7898 0.3409 0.041 Uiso calc R 1 . .
    C C14 0.5884(3) 0.9202(3) 0.16774(11) 0.0561(7) Uani d . 1 . .
    H H14A 0.6098 0.8398 0.1446 0.084 Uiso calc R 1 . .
    H H14B 0.6313 0.9950 0.1479 0.084 Uiso calc R 1 . .
    H H14C 0.4884 0.9326 0.1636 0.084 Uiso calc R 1 . .
    C C15 0.8269(2) 0.85706(18) 0.63606(9) 0.0260(4) Uani d . 1 . .
    C C16 0.7217(2) 0.7756(2) 0.65213(10) 0.0406(5) Uani d . 1 . .
    H H16A 0.6570 0.7408 0.6180 0.049 Uiso calc R 1 . .
    C C17 0.7115(2) 0.7452(3) 0.71817(11) 0.0506(7) Uani d . 1 . .
    H H17A 0.6367 0.6929 0.7288 0.061 Uiso calc R 1 . .
    C C18 0.8072(3) 0.7891(2) 0.76906(10) 0.0435(6) Uani d . 1 . .
    C C19 0.9162(3) 0.8633(2) 0.75138(11) 0.0507(7) Uani d . 1 . .
    H H19A 0.9862 0.8909 0.7850 0.061 Uiso calc R 1 . .
    C C20 0.9253(3) 0.8980(2) 0.68584(11) 0.0427(6) Uani d . 1 . .
    H H20A 1.0000 0.9504 0.6752 0.051 Uiso calc R 1 . .
    C C21 0.7964(3) 0.7510(3) 0.84055(11) 0.0657(8) Uani d . 1 . .
    H H21A 0.8791 0.7801 0.8687 0.099 Uiso calc R 1 . .
    H H21B 0.7879 0.6557 0.8437 0.099 Uiso calc R 1 . .
    H H21C 0.7150 0.7926 0.8556 0.099 Uiso calc R 1 . .
loop_
    _atom_site_aniso_label
    _atom_site_aniso_U_11
    _atom_site_aniso_U_22
    _atom_site_aniso_U_33
    _atom_site_aniso_U_12
    _atom_site_aniso_U_13
    _atom_site_aniso_U_23
    P1 0.0143(3) 0.0263(2) 0.0236(2) 0.00103(18) 0.00229(18) 0.00314(18)
    F1 0.0442(8) 0.0440(7) 0.0404(7) -0.0137(6) -0.0116(6) -0.0023(5)
    O1 0.0150(7) 0.0379(8) 0.0351(8) -0.0004(6) 0.0030(6) 0.0005(6)
    O2 0.0142(7) 0.0278(7) 0.0330(7) -0.0001(5) 0.0025(5) 0.0038(5)
    N1 0.0143(8) 0.0244(8) 0.0245(8) 0.0002(6) 0.0038(6) 0.0007(6)
    N2 0.0158(8) 0.0297(8) 0.0262(8) 0.0048(6) 0.0015(6) -0.0003(6)
    N3 0.0133(8) 0.0388(9) 0.0279(9) 0.0000(7) 0.0018(7) 0.0086(6)
    C1 0.0288(11) 0.0346(11) 0.0252(10) -0.0079(9) 0.0024(8) -0.0004(8)
    C2 0.0497(15) 0.0292(10) 0.0368(12) -0.0104(10) 0.0106(10) -0.0051(9)
    C3 0.0433(14) 0.0280(11) 0.0443(12) 0.0005(9) 0.0135(11) 0.0062(9)
    C4 0.0271(11) 0.0353(11) 0.0411(12) 0.0002(9) 0.0058(9) 0.0084(9)
    C5 0.0231(10) 0.0292(10) 0.0317(10) -0.0033(8) 0.0057(8) 0.0011(8)
    C6 0.0202(10) 0.0273(9) 0.0227(9) -0.0035(7) 0.0073(7) -0.0015(7)
    C7 0.0167(10) 0.0303(9) 0.0192(9) -0.0013(7) 0.0033(7) -0.0019(7)
    C8 0.0212(10) 0.0274(9) 0.0247(9) -0.0034(8) 0.0032(8) 0.0010(7)
    C9 0.0270(11) 0.0404(11) 0.0278(10) 0.0020(9) 0.0019(8) -0.0030(8)
    C10 0.0290(12) 0.0461(12) 0.0313(11) 0.0001(10) -0.0038(9) 0.0029(9)
    C11 0.0345(13) 0.0601(15) 0.0262(11) -0.0110(11) 0.0015(9) 0.0024(9)
    C12 0.0351(13) 0.0624(15) 0.0300(12) -0.0047(11) 0.0109(10) -0.0062(10)
    C13 0.0254(11) 0.0452(12) 0.0324(11) 0.0013(9) 0.0060(9) -0.0017(9)
    C14 0.0465(16) 0.095(2) 0.0262(12) -0.0108(14) 0.0008(11) 0.0069(12)
    C15 0.0234(10) 0.0299(10) 0.0248(10) 0.0057(8) 0.0040(8) 0.0025(7)
    C16 0.0266(12) 0.0627(15) 0.0318(11) -0.0063(10) 0.0001(9) 0.0129(10)
    C17 0.0322(13) 0.0782(18) 0.0421(14) -0.0019(12) 0.0075(11) 0.0229(12)
    C18 0.0496(15) 0.0558(14) 0.0263(11) 0.0136(12) 0.0098(10) 0.0039(9)
    C19 0.0709(19) 0.0504(14) 0.0284(12) -0.0100(13) -0.0048(12) -0.0038(10)
    C20 0.0499(15) 0.0433(13) 0.0336(12) -0.0166(11) -0.0006(10) 0.0005(9)
    C21 0.074(2) 0.095(2) 0.0310(13) 0.0190(17) 0.0163(13) 0.0111(13)
_geom_special_details
;
All e.s.d.'s (except the e.s.d. in the dihedral angle between two l.s. planes)
are estimated using the full covariance matrix. The cell e.s.d.'s are taken
into account individually in the estimation of e.s.d.'s in distances, angles
and torsion angles; correlations between e.s.d.'s in cell parameters are only
used when they are defined by crystal symmetry. An approximate (isotropic)
treatment of cell e.s.d.'s is used for estimating e.s.d.'s involving l.s.
planes.
;
loop_
    _geom_bond_atom_site_label_1
    _geom_bond_atom_site_label_2
    _geom_bond_site_symmetry_2
    _geom_bond_distance
    _geom_bond_publ_flag
    P1 O2 . 1.4723(13) ?
    P1 N3 . 1.6291(17) ?
    P1 N2 . 1.6361(15) ?
    P1 N1 . 1.6872(15) ?
    F1 C1 . 1.351(2) ?
    O1 C7 . 1.229(2) ?
    N1 C7 . 1.362(2) ?
    N1 H1N . 0.872(9) ?
    N2 C8 . 1.412(2) ?
    N2 H2N . 0.862(9) ?
    N3 C15 . 1.422(2) ?
    N3 H3N . 0.863(9) ?
    C1 C6 . 1.380(3) ?
    C1 C2 . 1.382(3) ?
    C2 C3 . 1.382(3) ?
    C2 H2C . 0.9500 ?
    C3 C4 . 1.378(3) ?
    C3 H3B . 0.9500 ?
    C4 C5 . 1.385(3) ?
    C4 H4A . 0.9500 ?
    C5 C6 . 1.396(3) ?
    C5 H5A . 0.9500 ?
    C6 C7 . 1.492(3) ?
    C8 C9 . 1.391(3) ?
    C8 C13 . 1.392(3) ?
    C9 C10 . 1.384(3) ?
    C9 H9A . 0.9500 ?
    C10 C11 . 1.385(3) ?
    C10 H10A . 0.9500 ?
    C11 C12 . 1.386(3) ?
    C11 C14 . 1.517(3) ?
    C12 C13 . 1.389(3) ?
    C12 H12A . 0.9500 ?
    C13 H13A . 0.9500 ?
    C14 H14A . 0.9800 ?
    C14 H14B . 0.9800 ?
    C14 H14C . 0.9800 ?
    C15 C20 . 1.375(3) ?
    C15 C16 . 1.390(3) ?
    C16 C17 . 1.387(3) ?
    C16 H16A . 0.9500 ?
    C17 C18 . 1.384(3) ?
    C17 H17A . 0.9500 ?
    C18 C19 . 1.387(3) ?
    C18 C21 . 1.514(3) ?
    C19 C20 . 1.386(3) ?
    C19 H19A . 0.9500 ?
    C20 H20A . 0.9500 ?
    C21 H21A . 0.9800 ?
    C21 H21B . 0.9800 ?
    C21 H21C . 0.9800 ?
loop_
    _geom_angle_atom_site_label_1
    _geom_angle_atom_site_label_2
    _geom_angle_atom_site_label_3
    _geom_angle_site_symmetry_1
    _geom_angle_site_symmetry_3
    _geom_angle
    _geom_angle_publ_flag
    O2 P1 N3 . . 114.88(8) ?
    O2 P1 N2 . . 116.67(8) ?
    N3 P1 N2 . . 101.09(8) ?
    O2 P1 N1 . . 105.49(8) ?
    N3 P1 N1 . . 111.59(8) ?
    N2 P1 N1 . . 107.03(8) ?
    C7 N1 P1 . . 123.97(13) ?
    C7 N1 H1N . . 118.3(13) ?
    P1 N1 H1N . . 117.4(13) ?
    C8 N2 P1 . . 127.06(13) ?
    C8 N2 H2N . . 117.9(13) ?
    P1 N2 H2N . . 114.9(13) ?
    C15 N3 P1 . . 127.97(13) ?
    C15 N3 H3N . . 111.7(14) ?
    P1 N3 H3N . . 118.7(14) ?
    F1 C1 C6 . . 119.15(18) ?
    F1 C1 C2 . . 118.14(18) ?
    C6 C1 C2 . . 122.7(2) ?
    C3 C2 C1 . . 118.7(2) ?
    C3 C2 H2C . . 120.7 ?
    C1 C2 H2C . . 120.7 ?
    C4 C3 C2 . . 120.4(2) ?
    C4 C3 H3B . . 119.8 ?
    C2 C3 H3B . . 119.8 ?
    C3 C4 C5 . . 119.9(2) ?
    C3 C4 H4A . . 120.0 ?
    C5 C4 H4A . . 120.0 ?
    C4 C5 C6 . . 120.93(19) ?
    C4 C5 H5A . . 119.5 ?
    C6 C5 H5A . . 119.5 ?
    C1 C6 C5 . . 117.37(18) ?
    C1 C6 C7 . . 121.68(18) ?
    C5 C6 C7 . . 120.92(16) ?
    O1 C7 N1 . . 121.22(17) ?
    O1 C7 C6 . . 123.01(16) ?
    N1 C7 C6 . . 115.77(15) ?
    C9 C8 C13 . . 118.93(18) ?
    C9 C8 N2 . . 122.47(16) ?
    C13 C8 N2 . . 118.58(17) ?
    C10 C9 C8 . . 120.08(18) ?
    C10 C9 H9A . . 120.0 ?
    C8 C9 H9A . . 120.0 ?
    C9 C10 C11 . . 121.7(2) ?
    C9 C10 H10A . . 119.2 ?
    C11 C10 H10A . . 119.2 ?
    C10 C11 C12 . . 117.8(2) ?
    C10 C11 C14 . . 120.6(2) ?
    C12 C11 C14 . . 121.6(2) ?
    C11 C12 C13 . . 121.5(2) ?
    C11 C12 H12A . . 119.2 ?
    C13 C12 H12A . . 119.2 ?
    C12 C13 C8 . . 120.0(2) ?
    C12 C13 H13A . . 120.0 ?
    C8 C13 H13A . . 120.0 ?
    C11 C14 H14A . . 109.5 ?
    C11 C14 H14B . . 109.5 ?
    H14A C14 H14B . . 109.5 ?
    C11 C14 H14C . . 109.5 ?
    H14A C14 H14C . . 109.5 ?
    H14B C14 H14C . . 109.5 ?
    C20 C15 C16 . . 118.94(18) ?
    C20 C15 N3 . . 119.60(18) ?
    C16 C15 N3 . . 121.11(18) ?
    C17 C16 C15 . . 119.8(2) ?
    C17 C16 H16A . . 120.1 ?
    C15 C16 H16A . . 120.1 ?
    C18 C17 C16 . . 121.8(2) ?
    C18 C17 H17A . . 119.1 ?
    C16 C17 H17A . . 119.1 ?
    C17 C18 C19 . . 117.3(2) ?
    C17 C18 C21 . . 120.8(2) ?
    C19 C18 C21 . . 121.8(2) ?
    C20 C19 C18 . . 121.5(2) ?
    C20 C19 H19A . . 119.2 ?
    C18 C19 H19A . . 119.2 ?
    C15 C20 C19 . . 120.5(2) ?
    C15 C20 H20A . . 119.8 ?
    C19 C20 H20A . . 119.8 ?
    C18 C21 H21A . . 109.5 ?
    C18 C21 H21B . . 109.5 ?
    H21A C21 H21B . . 109.5 ?
    C18 C21 H21C . . 109.5 ?
    H21A C21 H21C . . 109.5 ?
    H21B C21 H21C . . 109.5 ?
loop_
    _geom_torsion_atom_site_label_1
    _geom_torsion_atom_site_label_2
    _geom_torsion_atom_site_label_3
    _geom_torsion_atom_site_label_4
    _geom_torsion_site_symmetry_1
    _geom_torsion_site_symmetry_2
    _geom_torsion_site_symmetry_3
    _geom_torsion_site_symmetry_4
    _geom_torsion
    _geom_torsion_publ_flag
    O2 P1 N1 C7 . . . . 178.66(14) ?
    N3 P1 N1 C7 . . . . 53.27(16) ?
    N2 P1 N1 C7 . . . . -56.46(16) ?
    O2 P1 N2 C8 . . . . 57.27(18) ?
    N3 P1 N2 C8 . . . . -177.42(15) ?
    N1 P1 N2 C8 . . . . -60.53(17) ?
    O2 P1 N3 C15 . . . . -28.7(2) ?
    N2 P1 N3 C15 . . . . -155.21(16) ?
    N1 P1 N3 C15 . . . . 91.30(17) ?
    F1 C1 C2 C3 . . . . -179.31(17) ?
    C6 C1 C2 C3 . . . . -1.7(3) ?
    C1 C2 C3 C4 . . . . 0.1(3) ?
    C2 C3 C4 C5 . . . . 1.1(3) ?
    C3 C4 C5 C6 . . . . -0.7(3) ?
    F1 C1 C6 C5 . . . . 179.64(15) ?
    C2 C1 C6 C5 . . . . 2.0(3) ?
    F1 C1 C6 C7 . . . . -2.4(3) ?
    C2 C1 C6 C7 . . . . 179.95(17) ?
    C4 C5 C6 C1 . . . . -0.8(3) ?
    C4 C5 C6 C7 . . . . -178.77(17) ?
    P1 N1 C7 O1 . . . . -8.6(2) ?
    P1 N1 C7 C6 . . . . 170.55(12) ?
    C1 C6 C7 O1 . . . . -37.7(3) ?
    C5 C6 C7 O1 . . . . 140.17(18) ?
    C1 C6 C7 N1 . . . . 143.13(17) ?
    C5 C6 C7 N1 . . . . -39.0(2) ?
    P1 N2 C8 C9 . . . . 6.1(3) ?
    P1 N2 C8 C13 . . . . -172.26(15) ?
    C13 C8 C9 C10 . . . . -1.7(3) ?
    N2 C8 C9 C10 . . . . 179.93(18) ?
    C8 C9 C10 C11 . . . . 1.1(3) ?
    C9 C10 C11 C12 . . . . 0.3(3) ?
    C9 C10 C11 C14 . . . . 179.3(2) ?
    C10 C11 C12 C13 . . . . -0.9(3) ?
    C14 C11 C12 C13 . . . . 180.0(2) ?
    C11 C12 C13 C8 . . . . 0.3(3) ?
    C9 C8 C13 C12 . . . . 1.0(3) ?
    N2 C8 C13 C12 . . . . 179.47(19) ?
    P1 N3 C15 C20 . . . . -144.91(18) ?
    P1 N3 C15 C16 . . . . 41.9(3) ?
    C20 C15 C16 C17 . . . . 4.9(3) ?
    N3 C15 C16 C17 . . . . 178.1(2) ?
    C15 C16 C17 C18 . . . . -3.0(4) ?
    C16 C17 C18 C19 . . . . -1.2(4) ?
    C16 C17 C18 C21 . . . . -178.0(2) ?
    C17 C18 C19 C20 . . . . 3.3(4) ?
    C21 C18 C19 C20 . . . . -179.9(2) ?
    C16 C15 C20 C19 . . . . -2.8(3) ?
    N3 C15 C20 C19 . . . . -176.1(2) ?
    C18 C19 C20 C15 . . . . -1.4(4) ?
loop_
    _geom_hbond_atom_site_label_D
    _geom_hbond_atom_site_label_H
    _geom_hbond_atom_site_label_A
    _geom_hbond_site_symmetry_A
    _geom_hbond_distance_DH
    _geom_hbond_distance_HA
    _geom_hbond_distance_DA
    _geom_hbond_angle_DHA
    N1 H1N O2 3_676 0.872(9) 1.916(10) 2.780(2) 171.0(19)
    N2 H2N O1 3_776 0.862(9) 2.077(12) 2.886(2) 156.1(19)
    N3 H3N O1 3_776 0.863(9) 2.236(15) 2.945(2) 139.3(18)
data_global
_journal_date_recd_electronic     2011-02-13
_journal_date_accepted     2011-03-14
_journal_name_full     'Acta Crystallographica, Section E'
_journal_year     2011
_journal_volume     67
_journal_issue      4
_journal_page_first     o934
_journal_page_last     o934
_journal_paper_category     QO
_journal_coeditor_code     NC2222
_publ_contact_author_name     'Mehrdad Pourayoubi'
_publ_contact_author_address
;
Department of Chemistry, Ferdowsi University of Mashhad, Mashhad 91779, Iran
;
_publ_contact_author_email     mehrdad_pourayoubi@yahoo.com
_publ_contact_author_fax     '(+98)-511-8796416'
_publ_contact_author_phone     '(+98)-511-8795457'
_publ_section_title
;
<i>N</i>-(2-Fluorobenzoyl)-<i>N</i>',<i>N</i>''-bis(4-methylphenyl)phosphoric
triamide
;
loop_
    _publ_author_name
    _publ_author_address
    'Pourayoubi, Mehrdad'
;
Department of Chemistry, Ferdowsi University of Mashhad, Mashhad 91779, Iran
;
    'Tarahhomi, Atekeh'
;
Department of Chemistry, Ferdowsi University of Mashhad, Mashhad 91779, Iran
;
    'Rheingold, Arnold L.'
;
Department of Chemistry, University of California, San Diego,
9500 Gilman Drive, La Jolla, CA 92093, USA
;
    'Golen, James A.'
;
Department of Chemistry, University of California, San Diego,
9500 Gilman Drive, La Jolla, CA 92093, USA
;
