# Supplementary material for: N-(2-Fluoro­benzo­yl)-N′,N′′-bis­(4-methyl­phen­yl)phospho­ric triamide
Source: Acta Crystallogr Sect E Struct Rep Online. 2011 Mar 19;67(Pt 4):o934. doi: 10.1107/S1600536811009640 (PMC3100001; doi:10.1107/S1600536811009640)
Supplement: Supplementary file 2 [file e-67-0o934-Isup2.hkl]

# 
# h,k,l, Fc-squared, Fo-squared, sigma(Fo-squared) and status flag 
# 
data_I
_shelx_title ' ATAR12 in P2(1)/n' 
_shelx_refln_list_code          4 
_shelx_F_calc_maximum      216.29 
_exptl_crystal_F_000       832.00 
_reflns_d_resolution_high  0.7592 
 
loop_ 
 _symmetry_equiv_pos_as_xyz 
 'x, y, z' 
 '-x+1/2, y+1/2, -z+1/2' 
 '-x, -y, -z' 
 'x-1/2, -y-1/2, z-1/2' 
 
_cell_length_a     9.7697 
_cell_length_b    10.2197 
_cell_length_c    20.2404 
_cell_angle_alpha  90.000 
_cell_angle_beta   96.605 
_cell_angle_gamma  90.000 
 
_shelx_F_squared_multiplier     1.000 
 
loop_ 
 _refln_index_h 
 _refln_index_k 
 _refln_index_l 
 _refln_F_squared_calc 
 _refln_F_squared_meas 
 _refln_F_squared_sigma 
 _refln_observed_status 
   2   0   0    38457.89    41087.71    733.71 o 
   4   0   0       92.74      103.64      5.98 o 
   6   0   0     4434.31     4814.40    162.73 o 
   8   0   0      823.13      858.30     39.69 o 
  10   0   0      415.45      415.75     30.76 o 
   1   1   0      236.07      202.12      5.33 o 
   2   1   0       39.64       25.89      1.97 o 
   3   1   0        5.16        2.69      1.21 o 
   4   1   0     2350.77     2610.83     53.51 o 
   5   1   0       34.10       38.39      4.37 o 
   6   1   0       20.90       16.25      3.83 o 
   7   1   0     1214.31     1234.53     34.54 o 
   8   1   0     1012.06      946.60     29.63 o 
   9   1   0      671.53      735.01     36.22 o 
  10   1   0      105.42      119.46     14.88 o 
  11   1   0      226.16      244.59     30.26 o 
  12   1   0      130.02      139.91     29.27 o 
   0   2   0      673.23      781.16     15.63 o 
   1   2   0    46779.80    49185.84    899.40 o 
   2   2   0     3969.14     3615.46     52.14 o 
   3   2   0      740.74      614.41     11.49 o 
   4   2   0      478.53      494.12     10.48 o 
   5   2   0      954.10      954.79     16.23 o 
   6   2   0      143.39      118.49      7.53 o 
   7   2   0      297.75      320.91     24.81 o 
   8   2   0        1.09       -0.23      7.62 o 
   9   2   0       10.55        5.46     13.89 o 
  10   2   0       12.48       30.26     17.86 o 
  11   2   0      116.63      124.03     24.31 o 
  12   2   0        9.45      -15.88     22.82 o 
   1   3   0     4783.01     4449.77     63.13 o 
   2   3   0     2315.87     2336.78     38.67 o 
   3   3   0     5050.52     5366.12     64.61 o 
   4   3   0      580.13      720.88     16.27 o 
   5   3   0      613.82      718.46     16.64 o 
   6   3   0        0.24       -1.69      4.37 o 
   7   3   0      192.14      248.56     20.84 o 
   8   3   0      458.53      413.27     27.78 o 
   9   3   0       29.02       39.69     16.37 o 
  10   3   0      141.25      138.92     22.82 o 
  11   3   0        4.59       12.90     20.84 o 
  12   3   0      179.22      163.23     31.26 o 
   0   4   0    19123.96    20298.94    371.87 o 
   1   4   0       74.15       69.58      2.66 o 
   2   4   0      136.54      196.19      6.95 o 
   3   4   0     1590.14     1760.90     26.64 o 
   4   4   0      715.93      736.33     11.23 o 
   5   4   0      734.59      673.63     13.98 o 
   6   4   0      267.49      261.12     12.80 o 
   7   4   0      241.45      278.82     22.33 o 
   8   4   0      194.89      184.56     19.85 o 
   9   4   0      156.32      170.67     23.32 o 
  10   4   0        4.47      -16.87     16.87 o 
  11   4   0        6.51       -2.48     20.34 o 
   1   5   0      659.03      757.53     10.27 o 
   2   5   0     1217.14     1048.53     19.57 o 
   3   5   0      959.96      912.13     20.70 o 
   4   5   0     2126.64     2173.33     33.01 o 
   5   5   0      416.63      410.88     10.38 o 
   6   5   0       57.17       62.98     20.09 o 
   7   5   0      798.62      789.83     37.71 o 
   8   5   0       16.96       47.13     11.91 o 
   9   5   0      330.00      312.06     28.28 o 
  10   5   0      340.92      317.02     28.78 o 
  11   5   0       35.34       10.42     22.82 o 
   0   6   0     2542.36     2415.43     40.57 o 
   1   6   0      436.10      466.50     11.80 o 
   2   6   0     1303.35     1253.03     23.22 o 
   3   6   0       20.02       25.72      7.15 o 
   4   6   0      361.57      308.32      8.40 o 
   5   6   0       31.76       23.91      3.74 o 
   6   6   0        6.97        0.97      6.97 o 
   7   6   0      120.20      112.83     12.50 o 
   8   6   0       17.01       -3.97     11.91 o 
   9   6   0        4.77       -6.45     12.40 o 
  10   6   0        0.72      -16.87     16.87 o 
   1   7   0      548.48      542.86     11.43 o 
   2   7   0        2.07       10.32      4.06 o 
   3   7   0     1201.74     1203.06     24.57 o 
   4   7   0        3.49       -1.52      5.47 o 
   5   7   0      701.19      617.35     22.10 o 
   6   7   0       31.02       43.75     15.38 o 
   7   7   0      717.49      689.11     26.47 o 
   8   7   0       97.01      103.69     18.36 o 
   9   7   0      282.60      229.21     25.30 o 
  10   7   0       57.13       48.62     19.85 o 
   0   8   0       88.30       59.86      6.78 o 
   1   8   0      573.63      540.30     12.01 o 
   2   8   0      615.27      565.86     10.62 o 
   3   8   0      437.47      404.89     11.90 o 
   4   8   0      134.04      135.00     10.24 o 
   5   8   0      323.62      317.35     14.66 o 
   6   8   0        0.01       -8.03      9.06 o 
   7   8   0       20.94       20.27     10.61 o 
   8   8   0       99.09      107.18      9.83 o 
   9   8   0        1.49        8.93     15.38 o 
   1   9   0       34.94       43.81      4.57 o 
   2   9   0       83.68       80.87      5.56 o 
   3   9   0        2.70        4.52      5.38 o 
   4   9   0      563.76      529.46     15.16 o 
   5   9   0       11.59       18.95      7.42 o 
   6   9   0      238.49      244.73     16.34 o 
   7   9   0        0.53       -3.61     12.57 o 
   8   9   0       36.26       39.19     19.85 o 
   9   9   0        1.02       -1.49     21.83 o 
   0  10   0       28.07       33.19      6.89 o 
   1  10   0        2.41        4.48      4.25 o 
   2  10   0       58.57       46.40      5.29 o 
   3  10   0      185.19      181.25     12.08 o 
   4  10   0      129.27      119.47     11.44 o 
   5  10   0       39.09       40.78      8.34 o 
   6  10   0       21.55       23.28      9.40 o 
   7  10   0      108.96      119.13     12.71 o 
   8  10   0        0.04       -5.38     14.44 o 
   1  11   0       38.41       40.47      5.93 o 
   2  11   0       92.31       84.85      7.46 o 
   3  11   0       78.37       91.12     10.83 o 
   4  11   0       95.63      125.74     25.05 o 
   5  11   0       93.46       92.28     15.04 o 
   6  11   0       68.30       80.35     17.01 o 
   7  11   0       49.67       53.29     15.54 o 
   0  12   0       81.37      106.67     14.39 o 
   1  12   0        6.05       18.08     11.41 o 
   2  12   0      202.99      222.04     16.67 o 
   3  12   0       17.82       33.33     12.75 o 
   4  12   0       38.31       37.42     15.18 o 
   5  12   0        2.44       10.91     21.83 o 
   1  13   0        2.17        8.93     13.40 o 
   2  13   0        8.60       12.40     11.41 o 
 -11   0   1      421.86      397.40     33.24 o 
  -9   0   1      568.05      524.40     32.25 o 
  -7   0   1      184.25      231.19     17.36 o 
  -5   0   1       75.02       38.96      5.26 o 
  -3   0   1     1300.87     1412.62     26.71 o 
  -1   0   1       34.09       25.24      4.90 o 
   1   0   1       56.86       44.61      3.28 o 
   3   0   1      257.84      315.10     10.34 o 
   5   0   1       18.58       46.08     15.63 o 
   7   0   1      883.31      942.64     39.69 o 
   9   0   1     2579.83     2508.91     93.27 o 
  11   0   1      773.86      751.13     43.66 o 
 -12   1   1       13.57      -13.89     24.31 o 
 -11   1   1       22.73       34.23     20.34 o 
 -10   1   1      350.06      360.94     21.22 o 
  -9   1   1       46.60       58.79     11.40 o 
  -8   1   1       91.23      101.27     11.16 o 
  -7   1   1      221.31      285.12     24.56 o 
  -6   1   1       38.96       35.47      4.15 o 
  -5   1   1      668.77      734.98     14.21 o 
  -4   1   1        6.95        3.61      3.31 o 
  -3   1   1     1207.09     1220.54     21.00 o 
  -2   1   1    15408.42    15560.12    246.19 o 
  -1   1   1     3036.02     2823.14     44.91 o 
   0   1   1     5877.59     6457.29     72.65 o 
   1   1   1      302.09      278.87      4.05 o 
   2   1   1        0.89        2.01      1.41 o 
   3   1   1      980.09      933.26     14.55 o 
   4   1   1     1878.27     1732.94     34.64 o 
   5   1   1       70.83       66.57      5.67 o 
   6   1   1      523.88      575.41     14.01 o 
   7   1   1       92.70       85.66      9.29 o 
   8   1   1        5.17        8.68      8.42 o 
   9   1   1      342.04      352.11     18.40 o 
  10   1   1       73.95       79.18     13.98 o 
  11   1   1       49.52       49.12     22.33 o 
  12   1   1       82.78       60.03     24.81 o 
 -12   2   1      335.94      338.85     36.71 o 
 -11   2   1       25.95       13.40     19.35 o 
 -10   2   1      763.02      813.15     43.66 o 
  -9   2   1      200.57      260.96     24.31 o 
  -8   2   1     1007.86      960.09     40.19 o 
  -7   2   1       61.67       78.48     10.42 o 
  -6   2   1       38.20       51.53      5.31 o 
  -5   2   1        4.98       10.69      3.21 o 
  -4   2   1     2024.13     2368.26     39.65 o 
  -3   2   1      105.63       84.15      3.62 o 
  -2   2   1     3559.33     2889.99     37.67 o 
  -1   2   1     5087.95     4632.60     74.20 o 
   0   2   1      752.40      571.18      7.65 o 
   1   2   1     8165.45     8027.35    103.52 o 
   2   2   1      281.27      266.46      4.77 o 
   3   2   1       30.00       37.45      2.61 o 
   4   2   1      779.09     1049.87     17.11 o 
   5   2   1      118.34      117.21      5.38 o 
   6   2   1       90.60       70.74      6.59 o 
   7   2   1      110.50      129.22     10.51 o 
   8   2   1     3729.66     3963.74     97.69 o 
   9   2   1        0.89       -2.48     13.40 o 
  10   2   1      869.56      816.13     44.16 o 
  11   2   1        0.18       15.88     20.84 o 
  12   2   1      152.42      153.80     29.27 o 
 -12   3   1       57.61       82.36     27.78 o 
 -11   3   1       35.88        5.95     19.85 o 
 -10   3   1      529.30      494.64     34.73 o 
  -9   3   1      451.10      505.55     32.74 o 
  -8   3   1     1080.00     1041.86     46.14 o 
  -7   3   1      172.50      196.96     17.86 o 
  -6   3   1       12.87       17.38      4.80 o 
  -5   3   1       32.18       40.39      3.74 o 
  -4   3   1      106.99      115.57      4.34 o 
  -3   3   1     6761.76     7197.61     93.00 o 
  -2   3   1      178.82      112.98      5.14 o 
  -1   3   1    16642.95    17181.69    240.33 o 
   0   3   1     7108.48     7471.14     90.30 o 
   1   3   1      337.48      430.17      6.51 o 
   2   3   1      501.83      485.78     10.18 o 
   3   3   1     1654.97     1574.06     21.88 o 
   4   3   1       13.52       26.98      2.85 o 
   5   3   1      520.07      657.09     12.23 o 
   6   3   1      122.66      121.55      5.25 o 
   7   3   1      387.85      400.59     16.74 o 
   8   3   1      201.16      169.18     20.84 o 
   9   3   1      392.30      406.82     28.28 o 
  10   3   1       61.02       20.34     18.36 o 
  11   3   1       11.74        9.43     20.84 o 
  12   3   1       94.44       79.38     29.27 o 
 -11   4   1      340.98      341.33     33.74 o 
 -10   4   1      505.81      560.13     37.21 o 
  -9   4   1      137.03      141.40     22.82 o 
  -8   4   1      227.30      210.85     20.84 o 
  -7   4   1       70.03       76.40     14.39 o 
  -6   4   1       42.83       27.47      6.56 o 
  -5   4   1        9.77       12.04      3.11 o 
  -4   4   1      262.03      159.05      6.51 o 
  -3   4   1     7053.82     6694.17    107.24 o 
  -2   4   1     1037.33     1237.47     25.38 o 
  -1   4   1     6439.91     5927.85     85.74 o 
   0   4   1      371.69      393.30     14.30 o 
   1   4   1      171.97      193.26      3.61 o 
   2   4   1     2436.90     2586.64     49.99 o 
   3   4   1     1776.96     1696.59     23.43 o 
   4   4   1       30.77       75.07      4.47 o 
   5   4   1        0.01       -2.66      2.66 o 
   6   4   1      253.55      242.63     13.07 o 
   7   4   1        6.46       16.37     10.42 o 
   8   4   1      107.55      143.88     18.36 o 
   9   4   1      542.02      532.34     34.23 o 
  10   4   1      329.54      280.31     29.27 o 
  11   4   1        1.17       -8.43     20.84 o 
 -11   5   1        9.72        0.99     22.33 o 
 -10   5   1        5.72       -7.44     17.86 o 
  -9   5   1      369.40      366.64     29.77 o 
  -8   5   1       84.18      102.70     16.37 o 
  -7   5   1      331.00      285.77     21.33 o 
  -6   5   1       27.23       18.53     14.14 o 
  -5   5   1      131.85      141.31      6.06 o 
  -4   5   1      417.37      403.51      9.96 o 
  -3   5   1      735.28      817.99     18.89 o 
  -2   5   1     4309.72     4508.03     74.13 o 
  -1   5   1      804.10      770.80     10.06 o 
   0   5   1     2944.88     3047.82     40.83 o 
   1   5   1       46.20       61.69      2.62 o 
   2   5   1     1102.42     1127.85     24.13 o 
   3   5   1      109.32      100.20      4.86 o 
   4   5   1      490.20      552.32     12.59 o 
   5   5   1      393.50      346.90     10.88 o 
   6   5   1      284.59      288.18     27.78 o 
   7   5   1      469.81      431.13     25.80 o 
   8   5   1      131.01      129.98     17.36 o 
   9   5   1      178.82      153.80     23.81 o 
  10   5   1        0.16       14.88     19.35 o 
  11   5   1       23.72      -11.41     21.83 o 
 -10   6   1       28.42        9.92     19.35 o 
  -9   6   1      170.57      214.82     22.33 o 
  -8   6   1       63.25       68.47     15.38 o 
  -7   6   1      565.90      562.84     39.94 o 
  -6   6   1       73.88       83.61      9.75 o 
  -5   6   1     2680.30     2518.99     42.65 o 
  -4   6   1     1838.63     1832.55     33.80 o 
  -3   6   1     1544.03     1493.48     27.57 o 
  -2   6   1     2451.71     2293.52     39.66 o 
  -1   6   1      199.12      173.60      4.14 o 
   0   6   1      319.52      293.40      6.02 o 
   1   6   1      653.27      540.80      9.09 o 
   2   6   1      109.24      123.36      6.61 o 
   3   6   1      254.40      187.43      8.36 o 
   4   6   1        0.95       -2.23      3.04 o 
   5   6   1      993.71      959.88     69.71 o 
   6   6   1      614.10      710.63     24.36 o 
   7   6   1      591.28      641.72     27.53 o 
   8   6   1       14.22       19.35     12.90 o 
   9   6   1      559.15      514.98     32.74 o 
  10   6   1       50.82       71.94     20.84 o 
 -10   7   1        7.93      -16.37     16.37 o 
  -9   7   1        2.97       -9.92     12.40 o 
  -8   7   1      186.01      213.33     21.33 o 
  -7   7   1       23.27       17.79     21.33 o 
  -6   7   1        9.49        8.14      3.14 o 
  -5   7   1       50.57       43.17      8.59 o 
  -4   7   1      877.21      845.70     21.36 o 
  -3   7   1      551.68      533.59     13.37 o 
  -2   7   1      551.61      562.03     11.87 o 
  -1   7   1      670.73      647.86     11.02 o 
   0   7   1      453.36      419.46      8.11 o 
   1   7   1      308.34      308.19      7.17 o 
   2   7   1      279.79      245.78      6.33 o 
   3   7   1      103.75      115.69      7.02 o 
   4   7   1      506.97      479.24     18.26 o 
   5   7   1       28.84       13.24     10.09 o 
   6   7   1        0.14       -7.11     15.88 o 
   7   7   1      175.52      155.57     15.04 o 
   8   7   1       83.69       84.34     17.86 o 
   9   7   1       43.04       58.54     18.36 o 
  10   7   1        5.80      -13.89     16.87 o 
  -9   8   1       22.18       22.42      8.26 o 
  -8   8   1       44.02       35.77      7.45 o 
  -7   8   1       19.94       19.53     10.97 o 
  -6   8   1      219.23      208.79     30.51 o 
  -5   8   1      154.96      166.01     15.56 o 
  -4   8   1      326.91      331.72     11.33 o 
  -3   8   1      934.33      851.12     17.05 o 
  -2   8   1     1016.95      971.63     15.74 o 
  -1   8   1        0.22       -2.92      2.92 o 
   0   8   1      371.71      326.85      9.43 o 
   1   8   1      708.30      666.37     24.35 o 
   2   8   1     1087.14      998.99     17.43 o 
   3   8   1       40.97       42.44      9.60 o 
   4   8   1      398.34      385.21     12.14 o 
   5   8   1       51.33       64.85      9.06 o 
   6   8   1        2.46       -0.12      9.18 o 
   7   8   1        6.37        3.44     11.08 o 
   8   8   1        6.18       -9.92     14.39 o 
   9   8   1        0.12       11.91     15.88 o 
  -9   9   1       85.62      101.53     20.48 o 
  -8   9   1       22.23       25.19     15.01 o 
  -7   9   1       68.74       51.37     12.11 o 
  -6   9   1        1.60        1.78      8.05 o 
  -5   9   1      106.26       97.56      8.27 o 
  -4   9   1       10.45       21.94      6.10 o 
  -3   9   1       43.13       45.03      6.04 o 
  -2   9   1      234.40      263.06      8.43 o 
  -1   9   1       69.84       59.35     10.03 o 
   0   9   1       98.76       95.29      7.45 o 
   1   9   1       25.23       12.71      3.79 o 
   2   9   1        1.19        5.43      3.84 o 
   3   9   1       13.46       11.05      5.75 o 
   4   9   1       75.59       62.63      7.44 o 
   5   9   1       43.57       50.55     12.37 o 
   6   9   1        7.70        1.38     11.37 o 
   7   9   1       71.35       86.21     15.04 o 
   8   9   1       80.08       63.50     20.34 o 
  -8  10   1       57.88       66.44     15.55 o 
  -7  10   1       37.21       28.40     11.00 o 
  -6  10   1      215.34      225.36     14.22 o 
  -5  10   1      214.45      211.89     17.62 o 
  -4  10   1      271.76      302.91     21.35 o 
  -3  10   1       64.24       61.10     10.51 o 
  -2  10   1       10.78        8.60      4.58 o 
  -1  10   1       74.10       82.58      6.13 o 
   0  10   1       31.71       29.12      4.80 o 
   1  10   1      159.58      146.55     13.23 o 
   2  10   1        0.02       -4.37      4.37 o 
   3  10   1       80.39       86.31      9.60 o 
   4  10   1      114.02      123.51     11.51 o 
   5  10   1      176.47      197.10     12.77 o 
   6  10   1       41.89       65.22     11.93 o 
   7  10   1       16.25       34.60     12.42 o 
   8  10   1       33.18       29.27     24.81 o 
  -7  11   1        7.44        4.73     13.51 o 
  -6  11   1        6.05       11.80     13.98 o 
  -5  11   1       36.38       45.29     13.77 o 
  -4  11   1      178.47      206.31     18.43 o 
  -3  11   1        6.13       -4.10     10.45 o 
  -2  11   1      113.74      118.77     19.83 o 
  -1  11   1        0.39       -5.34      6.29 o 
   0  11   1        0.38       -1.69      5.15 o 
   1  11   1       22.63       16.45      5.46 o 
   2  11   1      321.93      322.57     11.21 o 
   3  11   1       71.70       96.19     10.99 o 
   4  11   1      225.67      279.87     16.07 o 
   5  11   1       75.16       73.00     12.44 o 
   6  11   1        3.04       20.84     16.62 o 
   7  11   1       34.28       40.23     15.63 o 
  -5  12   1      336.20      373.58     36.22 o 
  -4  12   1       45.12       70.40     15.89 o 
  -3  12   1       79.14       81.62     14.62 o 
  -2  12   1      110.96      118.82     15.38 o 
  -1  12   1        0.57        9.10      6.63 o 
   0  12   1       20.17       29.79      7.05 o 
   1  12   1        0.86        8.10      6.58 o 
   2  12   1        1.44       -4.38     15.88 o 
   3  12   1      101.38       95.26     18.85 o 
   4  12   1       94.30      112.62     22.33 o 
  -2  13   1       37.23       58.54     12.40 o 
  -1  13   1      137.89      139.91     18.36 o 
   0  13   1      136.93      163.15     14.39 o 
   1  13   1       61.57      101.71     15.88 o 
 -10   0   2      599.46      501.09     34.23 o 
  -8   0   2      760.57      597.83     30.76 o 
  -6   0   2        2.18        2.48      6.95 o 
  -4   0   2     1865.43     1757.64     33.25 o 
  -2   0   2    16039.35    15770.37    281.21 o 
   0   0   2    21747.10    22054.65    394.03 o 
   2   0   2      447.76      351.19      8.40 o 
   4   0   2     3326.73     3695.18     85.71 o 
   6   0   2     3938.39     4347.05    147.85 o 
   8   0   2       92.70       88.31     14.88 o 
  10   0   2       11.35       13.89     17.36 o 
 -12   1   2        6.34       -4.21     16.95 o 
 -11   1   2      165.44      144.37     24.81 o 
 -10   1   2       24.24       34.00     12.10 o 
  -9   1   2      354.03      354.79     18.20 o 
  -8   1   2     1021.16      998.29     30.51 o 
  -7   1   2     1619.25     1758.16     52.59 o 
  -6   1   2      596.33      605.81     17.06 o 
  -5   1   2      672.12      662.42     14.97 o 
  -4   1   2     1565.52     1896.79     31.77 o 
  -3   1   2      216.29      270.23      6.43 o 
  -2   1   2     1057.27     1131.28     15.43 o 
  -1   1   2       57.56       54.60      3.70 o 
   0   1   2      100.47       99.09      3.39 o 
   1   1   2      247.73      251.60      3.96 o 
   2   1   2     3965.65     4016.62     53.03 o 
   3   1   2     1247.09     1416.04     26.64 o 
   4   1   2       66.99       75.58      5.89 o 
   5   1   2     3236.09     3747.88     72.42 o 
   6   1   2      633.47      695.78     21.92 o 
   7   1   2     2039.41     2148.80     56.56 o 
   8   1   2      459.86      471.10     19.64 o 
   9   1   2      408.39      435.06     20.69 o 
  10   1   2      122.24      129.62     15.23 o 
  11   1   2        0.12        7.94     20.34 o 
  12   1   2        0.38       -9.43     22.82 o 
 -12   2   2       25.68        8.45     15.89 o 
 -11   2   2        0.20       -8.43     18.85 o 
 -10   2   2       86.96       83.35     19.85 o 
  -9   2   2        9.37       18.85     13.89 o 
  -8   2   2        2.33       -2.28      7.49 o 
  -7   2   2       13.64       -0.41      5.78 o 
  -6   2   2        9.58        7.16      4.15 o 
  -5   2   2        3.92       22.61      3.53 o 
  -4   2   2     1726.94     1887.14     32.15 o 
  -3   2   2      628.11      516.60      8.10 o 
  -2   2   2    21774.31    22197.85    345.94 o 
  -1   2   2      516.35      476.10      6.67 o 
   0   2   2     6388.02     6291.91     71.12 o 
   1   2   2     1900.76     2049.08     25.38 o 
   2   2   2     1007.85     1069.79     13.99 o 
   3   2   2      397.93      435.89      8.15 o 
   4   2   2      627.34      614.52     11.84 o 
   5   2   2     1172.39     1429.86     20.55 o 
   6   2   2      298.54      319.74     11.20 o 
   7   2   2      297.97      311.32     18.36 o 
   8   2   2      435.49      457.03     20.15 o 
   9   2   2      241.07      261.46     24.81 o 
  10   2   2       52.71       44.65     18.36 o 
  11   2   2       15.09        7.94     20.84 o 
  12   2   2       67.02       80.37     27.29 o 
 -12   3   2      415.21      463.42     30.17 o 
 -11   3   2       78.99       72.93     22.82 o 
 -10   3   2      136.47      152.81     22.82 o 
  -9   3   2       30.19       63.01     16.87 o 
  -8   3   2      497.81      446.51     28.78 o 
  -7   3   2       57.68       41.18     11.91 o 
  -6   3   2      130.40      105.22      6.73 o 
  -5   3   2      979.54     1106.29     16.59 o 
  -4   3   2     1451.94     1620.39     22.50 o 
  -3   3   2     1353.16     1540.42     23.00 o 
  -2   3   2      131.08      127.87      5.12 o 
  -1   3   2     1219.69     1155.10     15.03 o 
   0   3   2       72.80       72.04      5.32 o 
   1   3   2      518.16      464.06      6.14 o 
   2   3   2     1404.62     1317.72     18.32 o 
   3   3   2       11.36       11.27      1.91 o 
   4   3   2       20.83       24.38      2.61 o 
   5   3   2       26.35       29.19      3.51 o 
   6   3   2     1016.69     1096.61     20.43 o 
   7   3   2        1.14        7.27      9.18 o 
   8   3   2     1380.54     1387.66     58.54 o 
   9   3   2      348.73      352.75     28.78 o 
  10   3   2      195.98      206.39     26.79 o 
  11   3   2      109.42      106.17     24.31 o 
  12   3   2       64.15       93.77     32.25 o 
 -11   4   2      190.42      151.32     26.29 o 
 -10   4   2      307.85      302.64     29.77 o 
  -9   4   2      284.76      333.40     27.78 o 
  -8   4   2      635.90      596.34     33.74 o 
  -7   4   2       22.85       25.80     12.40 o 
  -6   4   2      284.13      276.76     13.48 o 
  -5   4   2      192.71      264.90      9.41 o 
  -4   4   2       86.21       61.26      3.70 o 
  -3   4   2     1049.08     1009.22     16.00 o 
  -2   4   2     2034.99     1920.41     37.69 o 
  -1   4   2     2516.87     2394.45     27.94 o 
   0   4   2     9955.97     9871.44    119.11 o 
   1   4   2        2.24        1.46      1.17 o 
   2   4   2        7.13        9.39      1.58 o 
   3   4   2      920.69      862.22     12.92 o 
   4   4   2      290.12      288.74      7.69 o 
   5   4   2      876.10      893.07     19.26 o 
   6   4   2       53.98       47.15     14.64 o 
   7   4   2      301.26      324.96     24.31 o 
   8   4   2      135.48      113.61     17.86 o 
   9   4   2      251.50      285.77     26.79 o 
  10   4   2      243.87      178.61     24.31 o 
  11   4   2       21.65       28.78     21.83 o 
 -11   5   2       71.03       54.44     15.60 o 
 -10   5   2      194.68      192.99     27.29 o 
  -9   5   2      207.01      200.43     22.82 o 
  -8   5   2      395.01      412.28     26.79 o 
  -7   5   2      765.50      668.28     32.74 o 
  -6   5   2       79.24      104.16     12.90 o 
  -5   5   2      110.97      133.41      6.01 o 
  -4   5   2     4075.80     4051.50     66.01 o 
  -3   5   2      276.55      227.02      8.68 o 
  -2   5   2     1056.10     1044.65     17.60 o 
  -1   5   2      627.45      611.84      9.02 o 
   0   5   2       29.62       36.58      2.37 o 
   1   5   2      830.14      957.62     12.82 o 
   2   5   2     1289.38     1222.54     17.30 o 
   3   5   2      281.26      308.73      6.72 o 
   4   5   2      200.02      242.42      6.36 o 
   5   5   2      650.75      680.20     16.79 o 
   6   5   2      211.95      206.29     16.12 o 
   7   5   2     2090.22     1882.30     72.93 o 
   8   5   2       93.40      124.53     15.88 o 
   9   5   2      383.01      334.88     29.27 o 
  10   5   2      519.58      535.82     37.71 o 
  11   5   2       10.53       21.33     24.31 o 
 -10   6   2       51.39       23.32     19.85 o 
  -9   6   2      238.41      237.64     23.32 o 
  -8   6   2      196.75      161.24     19.35 o 
  -7   6   2      234.14      236.02     20.84 o 
  -6   6   2       85.13       83.39     23.81 o 
  -5   6   2        6.27       -3.98      3.98 o 
  -4   6   2      231.60      233.28      8.85 o 
  -3   6   2       44.09       53.14      6.16 o 
  -2   6   2     1304.96     1252.25     20.88 o 
  -1   6   2      254.95      262.02      7.01 o 
   0   6   2      755.38      693.49     11.05 o 
   1   6   2      346.30      359.25      8.24 o 
   2   6   2      964.01      955.82     19.77 o 
   3   6   2       55.99       66.37     11.85 o 
   4   6   2     1044.64     1027.78     18.18 o 
   5   6   2      306.10      294.25     17.18 o 
   6   6   2       17.69       14.04      7.50 o 
   7   6   2       39.41       22.19      9.24 o 
   8   6   2       23.40       12.90     12.40 o 
   9   6   2        5.14       -8.43     10.42 o 
  10   6   2       40.79       35.22     17.86 o 
 -10   7   2        7.40       13.97     15.63 o 
  -9   7   2      218.12      222.50     20.09 o 
  -8   7   2       72.23       66.90      8.79 o 
  -7   7   2      717.11      686.89     18.77 o 
  -6   7   2      118.79      104.84      6.34 o 
  -5   7   2     1610.56     1539.44     42.25 o 
  -4   7   2     1757.82     1649.23     28.03 o 
  -3   7   2     1023.82      989.23     18.17 o 
  -2   7   2       16.03       10.53      3.70 o 
  -1   7   2       76.85       74.27      4.03 o 
   0   7   2        2.83       -2.09      2.09 o 
   1   7   2        1.86        3.35      2.59 o 
   2   7   2       65.57       65.22      4.94 o 
   3   7   2      123.49      138.39      5.60 o 
   4   7   2      303.10      280.29      8.53 o 
   5   7   2      413.94      381.49     18.13 o 
   6   7   2       71.84       56.93     11.66 o 
   7   7   2      436.20      402.85     42.91 o 
   8   7   2      147.98      123.04     20.34 o 
   9   7   2      221.23      188.53     24.31 o 
  10   7   2        0.16        5.95     18.36 o 
 -10   8   2       50.68       15.38     12.90 o 
  -9   8   2       52.29       59.05     13.80 o 
  -8   8   2      179.05      162.51      9.87 o 
  -7   8   2       22.79       11.70      9.29 o 
  -6   8   2        5.48        9.42     10.06 o 
  -5   8   2      441.76      433.62     13.75 o 
  -4   8   2      655.00      615.70     14.33 o 
  -3   8   2      109.70      118.43      7.45 o 
  -2   8   2     1350.34     1280.70     19.71 o 
  -1   8   2      413.72      399.00      9.78 o 
   0   8   2      528.99      496.56     11.44 o 
   1   8   2      751.44      771.36     15.65 o 
   2   8   2      870.17      854.79     15.52 o 
   3   8   2      467.61      470.02     13.66 o 
   4   8   2      494.96      435.68     12.94 o 
   5   8   2      395.21      360.90     25.54 o 
   6   8   2       58.71       64.02     11.66 o 
   7   8   2        4.07       -5.47     10.82 o 
   8   8   2        1.72        8.43     15.88 o 
   9   8   2        4.67       15.38     17.36 o 
  -9   9   2       10.57       39.20     22.08 o 
  -8   9   2      180.27      209.31     21.12 o 
  -7   9   2        9.96        7.11     11.28 o 
  -6   9   2      518.72      542.43     17.27 o 
  -5   9   2      381.98      361.80     12.46 o 
  -4   9   2      548.86      562.46     16.54 o 
  -3   9   2       26.83       21.37      5.61 o 
  -2   9   2       20.21       18.92      4.15 o 
  -1   9   2       37.27       39.93      8.30 o 
   0   9   2        2.36        1.31      3.68 o 
   1   9   2      306.01      300.43      8.95 o 
   2   9   2        0.46       -2.30      4.37 o 
   3   9   2        0.70       -1.63      5.34 o 
   4   9   2      259.64      292.67     14.75 o 
   5   9   2       61.88       48.14      8.08 o 
   6   9   2      201.76      205.29     18.85 o 
   7   9   2       20.78        7.06     16.12 o 
   8   9   2       38.16       44.65     18.85 o 
  -8  10   2        0.41       -3.13     13.68 o 
  -7  10   2      144.78      133.48     14.26 o 
  -6  10   2        4.85        4.73      9.31 o 
  -5  10   2      197.21      194.31     22.22 o 
  -4  10   2       83.32       77.79     13.40 o 
  -3  10   2       81.58       70.07     11.16 o 
  -2  10   2       46.17       45.09      5.86 o 
  -1  10   2       20.40       14.84      4.51 o 
   0  10   2       10.72        7.96      4.46 o 
   1  10   2      186.82      182.35      7.86 o 
   2  10   2      192.31      180.09      8.33 o 
   3  10   2      144.63      143.53     14.30 o 
   4  10   2      164.36      145.81     12.37 o 
   5  10   2      164.27      161.54     15.70 o 
   6  10   2       60.74       69.19     11.70 o 
   7  10   2       71.12       79.04     13.92 o 
   8  10   2       12.07        4.47     24.31 o 
  -7  11   2      141.31      146.68     15.61 o 
  -6  11   2      233.82      215.61     21.47 o 
  -5  11   2       21.73       19.91     13.83 o 
  -4  11   2      263.66      257.72     19.10 o 
  -3  11   2       18.68       26.75     11.56 o 
  -2  11   2      154.88      172.23     16.62 o 
  -1  11   2        7.76        0.81      5.56 o 
   0  11   2       13.00       15.11      5.91 o 
   1  11   2       40.87       41.03      6.51 o 
   2  11   2       42.64       53.67      7.39 o 
   3  11   2       29.20       35.40     12.04 o 
   4  11   2       50.95       71.00     14.75 o 
   5  11   2       54.09       46.40     12.18 o 
   6  11   2       21.59       16.13     16.29 o 
   7  11   2       36.07       24.56     28.03 o 
  -5  12   2        6.34       62.51     25.80 o 
  -4  12   2       28.60        6.70     14.48 o 
  -3  12   2        1.58        7.49     12.71 o 
  -2  12   2       54.71       46.85      7.46 o 
  -1  12   2       52.34       62.61      7.73 o 
   0  12   2      167.52      174.61     10.46 o 
   1  12   2        2.17        4.90      6.71 o 
   2  12   2      171.05      152.43     13.97 o 
   3  12   2        2.60        5.24     12.75 o 
   4  12   2       17.70       32.39     16.12 o 
  -3  13   2      150.02      111.13     30.26 o 
  -2  13   2       37.60       43.82     11.22 o 
  -1  13   2       81.97       94.83     13.72 o 
   1  13   2        3.71        0.00     13.40 o 
 -11   0   3      351.87      354.13     31.50 o 
  -9   0   3       87.44       77.89     15.88 o 
  -7   0   3      153.22      201.92     16.37 o 
  -5   0   3       44.62       63.09      6.43 o 
  -3   0   3        1.47        4.21      2.36 o 
  -1   0   3      350.73      353.67      6.59 o 
   1   0   3      847.55      950.50     18.89 o 
   3   0   3      147.43      181.89      9.66 o 
   5   0   3        2.75       16.18      4.98 o 
   7   0   3      109.61      121.05     16.87 o 
   9   0   3       16.57       13.89     14.88 o 
  11   0   3      113.29       65.49     22.82 o 
 -12   1   3      109.16      116.22     19.85 o 
 -11   1   3        1.02        5.22     13.32 o 
 -10   1   3      188.61      193.84     14.12 o 
  -9   1   3        2.24        2.63      7.33 o 
  -8   1   3      505.95      451.10     19.29 o 
  -7   1   3      104.88      112.26     13.40 o 
  -6   1   3       28.53       48.87      4.85 o 
  -5   1   3      158.68      148.91      5.05 o 
  -4   1   3     1488.66     1574.23     24.05 o 
  -3   1   3        0.66       11.25      1.68 o 
  -2   1   3     4665.68     4983.27     55.54 o 
  -1   1   3    11825.05    12699.88    181.51 o 
   0   1   3       21.42       31.26      1.92 o 
   1   1   3       61.59       62.68      2.64 o 
   2   1   3     6841.91     6917.78     97.96 o 
   3   1   3      119.18      153.92      4.23 o 
   4   1   3      272.03      285.94     14.89 o 
   5   1   3      839.57     1110.40     24.43 o 
   6   1   3      440.44      386.45     15.26 o 
   7   1   3      440.37      394.83     18.60 o 
   8   1   3      126.24      148.12     14.39 o 
   9   1   3       95.05       98.07     12.97 o 
  10   1   3      540.23      555.41     25.42 o 
  11   1   3       25.17       36.71     20.34 o 
  12   1   3       29.59       11.91     23.32 o 
 -12   2   3      378.29      379.75     34.48 o 
 -11   2   3       38.46       35.90     14.72 o 
 -10   2   3      397.33      414.26     30.26 o 
  -9   2   3      196.99      206.88     22.82 o 
  -8   2   3     1104.13     1021.51     25.28 o 
  -7   2   3      455.22      487.59     15.18 o 
  -6   2   3        4.97       -3.25      3.25 o 
  -5   2   3     1331.25     1390.17     22.40 o 
  -4   2   3     1096.82     1499.43     21.06 o 
  -3   2   3      949.80      998.95     14.43 o 
  -2   2   3     3259.81     3017.94     39.91 o 
  -1   2   3      586.07      581.84      8.65 o 
   0   2   3      706.97      584.53      7.42 o 
   1   2   3      123.17      135.61      3.05 o 
   2   2   3     1651.67     1787.83     22.75 o 
   3   2   3      659.09      643.76     10.25 o 
   4   2   3        0.56        6.30      1.97 o 
   5   2   3      977.09     1056.32     17.57 o 
   6   2   3      703.02      619.13     20.66 o 
   7   2   3      689.77      706.41     64.25 o 
   8   2   3     1720.59     1751.53     80.12 o 
   9   2   3      316.26      263.44     25.80 o 
  10   2   3       26.92       31.26     17.86 o 
  11   2   3      111.21      112.62     25.80 o 
  12   2   3        4.71        2.48     25.80 o 
 -12   3   3        7.44       -7.30     17.18 o 
 -11   3   3        5.52       -1.91     13.63 o 
 -10   3   3      544.00      474.79     33.74 o 
  -9   3   3       37.36       62.02     16.87 o 
  -8   3   3      209.08      208.37     21.33 o 
  -7   3   3       46.55       38.17      7.39 o 
  -6   3   3      426.69      440.03      9.91 o 
  -5   3   3     1151.63     1306.04     20.97 o 
  -4   3   3      464.98      470.37      9.01 o 
  -3   3   3     3904.19     3912.14     47.66 o 
  -2   3   3     2485.63     2463.09     33.36 o 
  -1   3   3      232.00      241.45      4.57 o 
   0   3   3     1050.54     1027.12     12.50 o 
   1   3   3     3950.24     3743.08     45.89 o 
   2   3   3      154.67      167.14      4.22 o 
   3   3   3     1482.48     1439.04     20.42 o 
   4   3   3      907.31     1023.65     17.00 o 
   5   3   3       44.06       48.16      5.84 o 
   6   3   3      242.33      221.35      7.23 o 
   7   3   3     2418.80     2549.42     65.21 o 
   8   3   3        5.04      -11.91     12.90 o 
   9   3   3      337.24      305.61     27.78 o 
  10   3   3       65.36       66.98     19.85 o 
  11   3   3       54.31       61.02     22.33 o 
 -11   4   3      141.73      109.43     23.81 o 
 -10   4   3      824.28      827.01     66.23 o 
  -9   4   3      122.06      136.43     22.33 o 
  -8   4   3      231.40      193.49     21.83 o 
  -7   4   3       75.86       92.78     15.38 o 
  -6   4   3       17.80       16.43      5.69 o 
  -5   4   3       78.27       76.28      6.75 o 
  -4   4   3      467.52      462.74      7.94 o 
  -3   4   3      407.97      303.84     11.74 o 
  -2   4   3     1956.29     1877.46     26.20 o 
  -1   4   3     2370.97     2329.00     29.08 o 
   0   4   3     1124.67     1188.31     15.53 o 
   1   4   3        3.99        5.29      1.45 o 
   2   4   3     2157.05     2292.98     31.15 o 
   3   4   3     1572.48     1596.91     22.46 o 
   4   4   3      199.30      215.25      5.60 o 
   5   4   3      448.14      455.87     15.54 o 
   6   4   3      224.00      225.33     13.12 o 
   7   4   3      520.18      503.45     15.93 o 
   8   4   3      191.88      151.32     19.85 o 
   9   4   3      150.10      176.62     24.31 o 
  10   4   3      257.29      256.99     29.27 o 
  11   4   3       13.37       -1.98     21.33 o 
 -11   5   3       34.21       32.55     15.82 o 
 -10   5   3       38.93       15.30     16.87 o 
  -9   5   3       69.56       67.47     18.85 o 
  -8   5   3        0.29        5.95     11.41 o 
  -7   5   3       25.98        5.46      9.43 o 
  -6   5   3       48.06       45.19      7.84 o 
  -5   5   3       62.56       80.90      5.02 o 
  -4   5   3      762.61      768.75     13.56 o 
  -3   5   3     1197.20     1170.59     19.26 o 
  -2   5   3      379.76      435.52      7.85 o 
  -1   5   3     1485.26     1546.43     19.96 o 
   0   5   3     1508.88     1589.04     20.57 o 
   1   5   3     1066.31     1226.19     17.67 o 
   2   5   3     1836.45     1876.27     25.94 o 
   3   5   3      770.68      789.66     13.08 o 
   4   5   3       41.51       39.16      3.52 o 
   5   5   3      303.95      308.84     14.20 o 
   6   5   3      363.37      371.77     30.26 o 
   7   5   3       37.61       61.52     12.90 o 
   8   5   3      172.12      186.54     19.35 o 
   9   5   3        0.29       -3.47     15.88 o 
  10   5   3       44.83       13.89     18.85 o 
  11   5   3        2.66        1.49     23.81 o 
 -10   6   3       66.73       90.62     18.11 o 
  -9   6   3      409.71      408.20     52.34 o 
  -8   6   3        0.25       -2.62     23.07 o 
  -7   6   3      502.46      484.99     14.90 o 
  -6   6   3      278.55      288.34      9.39 o 
  -5   6   3        4.82        6.03      2.84 o 
  -4   6   3      889.00      917.59     18.16 o 
  -3   6   3      312.70      276.23      7.84 o 
  -2   6   3      334.29      321.58      6.09 o 
  -1   6   3      136.48      137.61      5.56 o 
   0   6   3       82.76       97.02      5.69 o 
   1   6   3        0.96       -1.32      1.93 o 
   2   6   3      965.75      986.31     19.26 o 
   3   6   3      472.36      496.46     10.68 o 
   4   6   3       37.53       30.84      3.38 o 
   5   6   3      210.99      221.33     17.18 o 
   6   6   3       33.57       37.64      8.55 o 
   7   6   3      283.86      257.99     21.83 o 
   8   6   3        5.04      -11.41     11.41 o 
   9   6   3      163.51      137.92     19.35 o 
  10   6   3      232.42      240.12     27.78 o 
 -10   7   3        3.53       -4.36     12.07 o 
  -9   7   3       11.32       -0.98      7.04 o 
  -8   7   3        1.81       -4.92      6.34 o 
  -7   7   3        3.46       -4.80      4.80 o 
  -6   7   3      294.41      265.27      9.14 o 
  -5   7   3       53.09       48.69      7.81 o 
  -4   7   3       55.59       46.04      6.31 o 
  -3   7   3       35.56       32.33      4.46 o 
  -2   7   3      297.85      275.21      6.58 o 
  -1   7   3      157.51      164.08     13.21 o 
   0   7   3        0.49        1.99      2.88 o 
   1   7   3      252.53      266.12      6.79 o 
   2   7   3     1341.17     1398.86     26.19 o 
   3   7   3        9.16        5.46      3.52 o 
   4   7   3     1193.08     1146.44     22.09 o 
   5   7   3        1.48        2.55      6.35 o 
   6   7   3       50.90       47.52     13.64 o 
   7   7   3       56.96       50.02     11.38 o 
   8   7   3       10.60       14.39     12.90 o 
   9   7   3        0.16      -10.42     14.39 o 
  10   7   3        0.04       16.87     20.34 o 
 -10   8   3      252.74      266.92     20.34 o 
  -9   8   3        8.75        8.04      7.87 o 
  -8   8   3       25.29       31.10      6.70 o 
  -7   8   3      155.77      162.40     13.99 o 
  -6   8   3       26.85       17.73      8.61 o 
  -5   8   3      770.67      776.55     19.14 o 
  -4   8   3      632.34      568.93     15.39 o 
  -3   8   3      476.03      499.15     17.42 o 
  -2   8   3      818.84      779.34     23.66 o 
  -1   8   3        2.50        4.13      3.22 o 
   0   8   3      155.08      135.85      6.76 o 
   1   8   3       36.66       42.15      3.94 o 
   2   8   3       55.71       55.73      5.78 o 
   3   8   3        0.70       -4.58      4.58 o 
   4   8   3       32.53       22.80      6.66 o 
   5   8   3       14.31        6.30      7.65 o 
   6   8   3       36.78       31.65     10.59 o 
   7   8   3       57.84       43.14     12.87 o 
   8   8   3        0.30        0.50     14.88 o 
   9   8   3      178.08      198.45     27.78 o 
  -9   9   3       24.37       -2.45     17.99 o 
  -8   9   3       19.21       27.50     15.37 o 
  -7   9   3       74.06       78.75     10.42 o 
  -6   9   3      490.82      521.78     19.55 o 
  -5   9   3       15.86       20.87      7.22 o 
  -4   9   3      105.45       85.96      8.28 o 
  -3   9   3       15.92       14.00      7.15 o 
  -2   9   3       46.62       37.26      4.52 o 
  -1   9   3       53.66       67.91      9.15 o 
   0   9   3        1.63        4.52      3.68 o 
   1   9   3        1.46        5.29      4.75 o 
   2   9   3        0.04       -0.72      5.69 o 
   3   9   3       94.13      106.14      8.41 o 
   4   9   3       84.82       85.19      8.10 o 
   5   9   3      116.44      129.94      9.82 o 
   6   9   3        2.59        6.03     11.65 o 
   7   9   3        0.48      -12.71     12.71 o 
   8   9   3       45.86       79.38     20.84 o 
  -8  10   3      115.99      143.17     17.03 o 
  -7  10   3       55.34       71.29     15.25 o 
  -6  10   3      234.44      280.56     15.03 o 
  -5  10   3       41.96       27.59      8.95 o 
  -4  10   3      259.50      281.34     26.29 o 
  -3  10   3      172.72      134.26     13.83 o 
  -2  10   3       87.88       97.95      8.49 o 
  -1  10   3       10.96       14.55      4.97 o 
   0  10   3       76.08       73.30      6.97 o 
   1  10   3        0.45        2.81      4.82 o 
   2  10   3       12.08        3.64      7.21 o 
   3  10   3      158.72      164.51     20.88 o 
   4  10   3       39.96       35.76      9.36 o 
   5  10   3       27.95       39.87      9.32 o 
   6  10   3       89.63       87.09     12.64 o 
   7  10   3       54.55       72.99     13.82 o 
   8  10   3      202.32      220.28     35.22 o 
  -7  11   3      276.11      288.45     22.21 o 
  -6  11   3        2.16       15.69     16.87 o 
  -5  11   3      300.60      293.41     21.01 o 
  -4  11   3       32.71       19.99     12.77 o 
  -3  11   3       34.91       41.50     18.85 o 
  -2  11   3      249.43      249.92     11.30 o 
  -1  11   3       77.29       61.41      6.96 o 
   0  11   3       67.93       55.82      6.88 o 
   1  11   3        6.00        1.26     10.94 o 
   2  11   3      284.72      302.73     17.28 o 
   3  11   3       15.61       13.11     11.91 o 
   4  11   3      178.48      177.46     41.67 o 
   5  11   3       94.39      109.45     18.36 o 
   6  11   3       68.14       89.30     24.81 o 
   7  11   3       19.65       11.91     31.75 o 
  -5  12   3      193.27      250.54     34.73 o 
  -4  12   3        2.38       17.17     14.20 o 
  -3  12   3      211.27      236.87     22.33 o 
  -2  12   3      168.81      184.63     14.83 o 
  -1  12   3      120.63      146.46     11.95 o 
   0  12   3       18.04       35.81     16.04 o 
   1  12   3        1.29       -3.62      6.58 o 
   2  12   3        3.93        7.00     11.34 o 
   3  12   3       41.91       23.07     13.67 o 
   4  12   3       51.65       46.23     15.97 o 
   5  12   3       24.31        8.93     30.26 o 
  -3  13   3        5.53       27.78     28.78 o 
  -2  13   3       58.93       58.54     12.07 o 
  -1  13   3      113.07      175.22     15.69 o 
   0  13   3      257.12      276.84     33.24 o 
   1  13   3       34.34       40.68     25.30 o 
   2  13   3       84.64      106.67     31.26 o 
 -10   0   4      550.44      525.23     23.94 o 
  -8   0   4      681.00      624.82     22.82 o 
  -6   0   4     1230.85     1296.43     35.26 o 
  -4   0   4     2633.25     2890.62     47.03 o 
  -2   0   4    31728.61    32925.03    555.94 o 
   0   0   4    39672.64    42067.57    589.06 o 
   2   0   4      201.99      196.55      6.29 o 
   4   0   4      268.19      261.02     17.53 o 
   6   0   4     2065.44     2269.77     81.86 o 
   8   0   4       71.01       73.92     16.37 o 
  10   0   4      141.09      130.48     22.33 o 
 -12   1   4       27.58       30.50     16.95 o 
 -11   1   4      111.68      102.97     16.48 o 
 -10   1   4        5.76        8.85      7.76 o 
  -9   1   4      226.41      242.93     11.35 o 
  -8   1   4      466.05      466.66     13.75 o 
  -7   1   4      766.18      838.13     20.39 o 
  -6   1   4        2.07        2.24      2.89 o 
  -5   1   4      570.05      587.57     10.03 o 
  -4   1   4      102.74      174.16      4.77 o 
  -3   1   4     1484.62     1434.62     19.73 o 
  -2   1   4     4924.87     5393.39     64.41 o 
  -1   1   4     3162.98     3373.64     38.01 o 
   0   1   4      117.14      136.87      2.66 o 
   1   1   4       99.00       78.40      2.89 o 
   2   1   4      896.14     1071.58     15.19 o 
   3   1   4     1440.17     1565.08     23.83 o 
   4   1   4       62.09       54.43      4.11 o 
   5   1   4     3275.63     3637.99     70.71 o 
   6   1   4      308.79      319.61     14.20 o 
   7   1   4      303.36      319.55     43.16 o 
   8   1   4        3.57        8.48      8.59 o 
   9   1   4       19.01       14.08     11.01 o 
  10   1   4      127.44      157.32     17.59 o 
  11   1   4        1.15        0.00     19.85 o 
  12   1   4        3.92       -3.47     24.81 o 
 -12   2   4       39.54       38.70     25.80 o 
 -11   2   4        1.26      -11.88     19.35 o 
 -10   2   4      118.83       99.57     14.39 o 
  -9   2   4        4.31       -2.14      9.04 o 
  -8   2   4      323.91      313.36     13.12 o 
  -7   2   4       15.64       13.81      4.94 o 
  -6   2   4      718.57      725.16     12.48 o 
  -5   2   4      209.77      259.26      5.67 o 
  -4   2   4      128.16      147.90      5.91 o 
  -3   2   4      343.52      401.03      6.52 o 
  -2   2   4      406.80      451.98      8.04 o 
  -1   2   4     1145.77     1076.22     15.28 o 
   0   2   4      416.66      431.87      7.75 o 
   1   2   4      373.73      390.17      6.15 o 
   2   2   4     2148.14     2146.87     27.17 o 
   3   2   4        4.56        3.61      1.94 o 
   4   2   4     1627.22     1635.06     26.74 o 
   5   2   4     1149.37     1036.45     19.32 o 
   6   2   4       69.74       78.47      8.94 o 
   7   2   4      490.81      468.15     18.20 o 
   8   2   4       27.70       28.69     13.15 o 
   9   2   4      206.35      155.78     21.33 o 
  10   2   4      107.56      119.57     22.33 o 
  11   2   4        0.71       -8.43     21.33 o 
  12   2   4        4.67        9.43     28.28 o 
 -12   3   4      236.33      255.72     25.74 o 
 -11   3   4       51.62       32.98     14.88 o 
 -10   3   4       71.79       91.11     13.56 o 
  -9   3   4       49.26       55.26     15.63 o 
  -8   3   4      581.39      544.20     21.57 o 
  -7   3   4      715.94      786.33     16.82 o 
  -6   3   4      174.40      185.46      6.85 o 
  -5   3   4     1202.59     1175.98     17.79 o 
  -4   3   4      296.81      261.47      6.00 o 
  -3   3   4       32.32       33.31      2.35 o 
  -2   3   4     1728.93     1430.67     24.53 o 
  -1   3   4       58.53       50.92      2.67 o 
   0   3   4     1636.08     1716.31     20.31 o 
   1   3   4      541.68      593.46      8.73 o 
   2   3   4      354.52      402.14      6.96 o 
   3   3   4       69.24       63.27      3.30 o 
   4   3   4        2.21        4.55      2.71 o 
   5   3   4        5.26        5.76      3.14 o 
   6   3   4      365.05      361.32      9.57 o 
   7   3   4      879.12      838.88     27.10 o 
   8   3   4        3.91       20.84     14.39 o 
   9   3   4      491.43      531.85     34.73 o 
  10   3   4        4.19       14.88     18.85 o 
  11   3   4       57.08       41.18     21.83 o 
 -11   4   4      272.39      250.95     45.40 o 
 -10   4   4      326.34      312.75     26.05 o 
  -9   4   4      237.14      230.76     17.30 o 
  -8   4   4      627.11      629.66     34.40 o 
  -7   4   4       27.93       20.03      7.25 o 
  -6   4   4        9.40       -0.98      5.50 o 
  -5   4   4      204.36      224.86     10.96 o 
  -4   4   4     1014.19      996.75     13.86 o 
  -3   4   4      250.33      303.14      6.70 o 
  -2   4   4        1.31       -1.55      1.71 o 
  -1   4   4       53.39       16.13      1.72 o 
   0   4   4     5710.84     5749.27     70.12 o 
   1   4   4       91.03       86.59      3.14 o 
   2   4   4      266.54      341.58      6.01 o 
   3   4   4      968.51     1004.99     15.14 o 
   4   4   4        1.03        3.31      2.63 o 
   5   4   4      322.67      401.54     12.35 o 
   6   4   4     1849.40     1786.49     47.32 o 
   7   4   4      132.80      120.15      8.93 o 
   8   4   4      120.07       93.77     17.86 o 
   9   4   4        4.29       -3.97     16.37 o 
  10   4   4       55.78       76.40     22.33 o 
  11   4   4        0.81       -5.46     22.33 o 
 -11   5   4      101.29       96.70     17.80 o 
 -10   5   4      135.47      153.97     16.17 o 
  -9   5   4      658.87      627.76     38.95 o 
  -8   5   4       28.82       28.68     10.31 o 
  -7   5   4      411.29      352.15     17.80 o 
  -6   5   4      516.32      503.30     13.18 o 
  -5   5   4      428.87      356.01     14.11 o 
  -4   5   4      282.28      260.62      6.57 o 
  -3   5   4     4813.70     4502.21     60.89 o 
  -2   5   4      911.56     1002.79     14.95 o 
  -1   5   4        8.27        6.21      1.79 o 
   0   5   4       89.77       71.71      3.01 o 
   1   5   4     1750.32     1811.42     21.92 o 
   2   5   4       60.96       48.04      2.84 o 
   3   5   4      435.27      482.12      8.65 o 
   4   5   4        1.45        0.52      3.22 o 
   5   5   4     2361.34     2163.60     69.21 o 
   6   5   4        0.94        2.40      6.78 o 
   7   5   4      540.60      553.68     30.76 o 
   8   5   4       99.60      100.22     15.38 o 
   9   5   4        0.05        4.47     15.38 o 
  10   5   4      295.83      305.12     30.76 o 
 -10   6   4      123.29      140.43     10.83 o 
  -9   6   4      107.06      107.20     19.52 o 
  -8   6   4      109.34       78.21      7.98 o 
  -7   6   4      100.57      104.36      7.04 o 
  -6   6   4      398.67      366.02     16.61 o 
  -5   6   4       54.67       51.40      4.83 o 
  -4   6   4        5.67        0.16      2.48 o 
  -3   6   4      303.70      317.59      8.25 o 
  -2   6   4     1633.84     1553.70     22.12 o 
  -1   6   4        5.55        3.72      1.83 o 
   0   6   4      353.14      350.78      6.32 o 
   1   6   4        0.77        1.57      2.13 o 
   2   6   4      431.48      421.86      9.04 o 
   3   6   4      234.60      252.29      6.71 o 
   4   6   4      202.75      210.38      7.61 o 
   5   6   4       13.42        0.13      5.68 o 
   6   6   4      431.57      462.56     26.79 o 
   7   6   4      351.84      288.25     22.33 o 
   8   6   4       31.08       40.19     14.88 o 
   9   6   4       15.22        4.47     12.40 o 
  10   6   4        7.75      -10.42     15.88 o 
 -10   7   4      198.81      208.74     13.50 o 
  -9   7   4      317.06      316.33     13.74 o 
  -8   7   4       72.11       66.55      7.88 o 
  -7   7   4      264.45      256.61     10.06 o 
  -6   7   4      324.03      342.97     10.96 o 
  -5   7   4      204.81      192.43     13.70 o 
  -4   7   4       91.98       76.19      6.73 o 
  -3   7   4      749.07      701.64     12.36 o 
  -2   7   4       96.20       90.32      4.61 o 
  -1   7   4      188.87      168.98      8.71 o 
   0   7   4     1431.58     1433.53     20.97 o 
   1   7   4       14.61       21.40      3.13 o 
   2   7   4        1.52       -1.39      4.51 o 
   3   7   4       16.49       21.89      3.98 o 
   4   7   4        4.62        0.30      3.89 o 
   5   7   4      209.44      172.30     11.12 o 
   6   7   4      245.14      270.25     16.53 o 
   7   7   4      706.22      640.50     35.22 o 
   8   7   4       60.87       41.18     15.88 o 
   9   7   4      111.23       99.72     19.85 o 
  -9   8   4       60.48       52.56     10.18 o 
  -8   8   4       28.87       30.78      6.97 o 
  -7   8   4        6.33        4.90      9.63 o 
  -6   8   4       14.51       26.91      7.36 o 
  -5   8   4       42.29       36.37      6.93 o 
  -4   8   4      825.06      788.84     18.67 o 
  -3   8   4       47.70       53.63      4.51 o 
  -2   8   4     2543.46     2492.53     38.49 o 
  -1   8   4      798.63      773.74     15.90 o 
   0   8   4      627.30      595.71     13.06 o 
   1   8   4      211.05      225.14      9.81 o 
   2   8   4     1136.88     1125.58     25.76 o 
   3   8   4      104.92      102.24     11.24 o 
   4   8   4      654.10      665.56     19.15 o 
   5   8   4        6.85        1.01      7.30 o 
   6   8   4        0.57        9.60     10.59 o 
   7   8   4       10.60       17.57     12.63 o 
   8   8   4        8.74       16.87     15.88 o 
   9   8   4        4.89       17.86     19.85 o 
  -9   9   4        0.02       22.94     18.11 o 
  -8   9   4       88.32      124.04     17.86 o 
  -7   9   4       97.00      122.94     11.39 o 
  -6   9   4        5.65        8.93      7.72 o 
  -5   9   4      164.25      170.67     10.83 o 
  -4   9   4      839.21      873.89     24.20 o 
  -3   9   4       43.84       38.39      4.75 o 
  -2   9   4      127.22      149.49      7.48 o 
  -1   9   4      236.18      216.91     17.56 o 
   0   9   4       78.67       86.14      6.74 o 
   1   9   4      450.34      423.29     15.40 o 
   2   9   4      263.73      262.18     15.26 o 
   3   9   4       62.77       67.59      7.15 o 
   4   9   4        0.41        1.83      6.44 o 
   5   9   4        2.38        2.18      7.39 o 
   6   9   4      180.86      187.58     17.50 o 
   7   9   4       18.56       16.01     13.69 o 
   8   9   4        4.03        7.94     18.36 o 
  -8  10   4       26.28       30.55     19.28 o 
  -7  10   4      151.18      169.91     13.72 o 
  -6  10   4      236.13      220.04     17.26 o 
  -5  10   4       75.37       82.69     11.34 o 
  -4  10   4       23.56        7.84     19.60 o 
  -3  10   4      389.69      411.35     19.41 o 
  -2  10   4       60.49       55.55      6.75 o 
  -1  10   4      376.48      416.10     12.74 o 
   0  10   4        3.89        7.59      5.00 o 
   1  10   4      136.10      160.72      8.39 o 
   2  10   4       47.03       56.22     17.36 o 
   3  10   4      242.02      212.41     15.96 o 
   4  10   4        1.30      -10.72     10.72 o 
   5  10   4      119.77      101.41     12.79 o 
   6  10   4      164.17      129.76     17.15 o 
   7  10   4       27.43       25.47     16.24 o 
  -7  11   4        0.30       -6.25     19.56 o 
  -6  11   4      182.62      173.20     29.77 o 
  -5  11   4        9.96       20.04     13.07 o 
  -4  11   4      254.25      237.63     18.75 o 
  -3  11   4      463.26      513.95     29.02 o 
  -2  11   4      118.44      117.77      9.12 o 
  -1  11   4       11.73       15.88      5.78 o 
   0  11   4       11.05       -2.81      5.74 o 
   1  11   4       15.76       19.35      5.78 o 
   2  11   4       59.97       71.68     12.48 o 
   3  11   4       45.01       28.05     12.52 o 
   4  11   4       48.38       50.93     18.85 o 
   5  11   4       64.33       63.74     17.40 o 
   6  11   4       38.71       49.58     20.34 o 
  -5  12   4       26.97       31.26     25.80 o 
  -4  12   4       64.58       85.90     16.13 o 
  -3  12   4        0.40        6.48     12.63 o 
  -2  12   4      435.16      488.27     18.12 o 
  -1  12   4        6.18        9.97      7.82 o 
   0  12   4      254.27      269.29     13.82 o 
   1  12   4       37.40       36.04      7.09 o 
   2  12   4       80.67       84.96     19.85 o 
   3  12   4       69.84       75.67     15.97 o 
   4  12   4       25.04       17.12     16.44 o 
   5  12   4       21.03       60.03     32.74 o 
  -2  13   4       23.15       33.62     24.06 o 
  -1  13   4       16.12       40.19     26.79 o 
   0  13   4        6.32       21.83     25.80 o 
   1  13   4        0.02       -0.50     28.28 o 
   2  13   4       27.96       15.38     29.27 o 
 -11   0   5      247.56      253.04     26.79 o 
  -9   0   5        0.28       -8.29      8.33 o 
  -7   0   5      527.88      543.46     28.03 o 
  -5   0   5     3342.84     3509.24     84.47 o 
  -3   0   5     1331.73     1456.68     21.69 o 
  -1   0   5     1661.18     1734.27     28.44 o 
   1   0   5       28.95       30.87      2.19 o 
   3   0   5     6830.73     7074.69    131.97 o 
   5   0   5      530.79      618.61     19.65 o 
   7   0   5      171.06      154.29     18.36 o 
   9   0   5      684.45      741.71     39.69 o 
  11   0   5      113.61      106.67     24.31 o 
 -12   1   5       19.07       11.25     16.03 o 
 -11   1   5       25.39       15.53     13.56 o 
 -10   1   5      524.85      502.33     16.69 o 
  -9   1   5      138.29      156.23     10.48 o 
  -8   1   5     1436.48     1499.88     38.24 o 
  -7   1   5      103.95       78.69      6.19 o 
  -6   1   5      768.31      853.60     28.21 o 
  -5   1   5      491.82      507.14      9.99 o 
  -4   1   5       87.00       63.69      3.38 o 
  -3   1   5      405.64      472.82      7.91 o 
  -2   1   5     7714.78     8170.29     90.07 o 
  -1   1   5     2938.76     3003.45     34.14 o 
   0   1   5     5263.57     5385.14     69.72 o 
   1   1   5      132.26      128.94      3.23 o 
   2   1   5     1693.80     1596.29     20.46 o 
   3   1   5       94.63      161.84      4.41 o 
   4   1   5       54.68       79.08      5.54 o 
   5   1   5       40.54       36.66      4.85 o 
   6   1   5     1881.72     1966.36     51.22 o 
   7   1   5      944.62      982.94     30.51 o 
   8   1   5       45.08       41.88     10.34 o 
   9   1   5      128.95       99.74     13.50 o 
  10   1   5      160.46      160.60     22.57 o 
  11   1   5        7.54        0.00     23.32 o 
  12   1   5       11.02       -3.97     27.29 o 
 -12   2   5      541.87      657.10     47.13 o 
 -11   2   5        7.50       -5.82     22.57 o 
 -10   2   5      146.58      131.96     15.96 o 
  -9   2   5      144.40      149.78     13.93 o 
  -8   2   5      547.62      550.96     12.81 o 
  -7   2   5      458.76      493.91     12.82 o 
  -6   2   5     1129.11     1054.60     18.01 o 
  -5   2   5      338.94      322.35      6.92 o 
  -4   2   5      434.34      509.88      7.57 o 
  -3   2   5      350.24      382.75      6.21 o 
  -2   2   5       48.63       39.75      3.58 o 
  -1   2   5     1055.07     1106.62     14.41 o 
   0   2   5     1942.40     1847.17     27.81 o 
   1   2   5     1371.37     1284.01     18.45 o 
   2   2   5     2898.86     3180.54     39.10 o 
   3   2   5      162.76      170.13      3.98 o 
   4   2   5      185.87      186.34      5.14 o 
   5   2   5       32.96       41.24      3.88 o 
   6   2   5        8.30       11.77      6.48 o 
   7   2   5       34.87       26.23      7.89 o 
   8   2   5     1127.93     1149.29     66.23 o 
   9   2   5        3.83      -14.88     14.88 o 
  10   2   5       70.08       52.09     19.85 o 
  11   2   5       88.18       98.73     25.80 o 
  12   2   5       34.15       35.72     33.24 o 
 -12   3   5       24.84       23.91     20.84 o 
 -11   3   5        9.70        7.60     12.84 o 
 -10   3   5      358.39      330.00     56.06 o 
  -9   3   5      171.98      164.66     14.54 o 
  -8   3   5      171.42      184.80     23.32 o 
  -7   3   5      194.65      183.98      9.60 o 
  -6   3   5       95.70       86.82      4.71 o 
  -5   3   5     1934.14     1949.38     30.44 o 
  -4   3   5      218.22      252.31      5.38 o 
  -3   3   5      329.20      312.64      6.64 o 
  -2   3   5       18.78       29.55      2.44 o 
  -1   3   5      413.68      384.95      5.48 o 
   0   3   5      735.94      807.17     11.17 o 
   1   3   5     1587.99     1576.84     20.48 o 
   2   3   5       82.62       88.08      3.49 o 
   3   3   5       19.92       11.91      2.31 o 
   4   3   5      310.09      283.55      7.10 o 
   5   3   5     1141.11     1100.17     20.38 o 
   6   3   5      318.76      346.29     10.68 o 
   7   3   5     3094.98     3154.16     79.26 o 
   8   3   5        1.89        3.47     12.90 o 
   9   3   5      247.11      249.55     26.79 o 
  10   3   5       89.98       57.05     21.33 o 
  11   3   5        1.95        1.98     20.84 o 
 -11   4   5      203.06      197.47     22.33 o 
 -10   4   5      860.44      867.92     32.62 o 
  -9   4   5        0.76        2.81     10.16 o 
  -8   4   5      458.23      463.34     27.59 o 
  -7   4   5       37.06       34.86      8.11 o 
  -6   4   5      386.19      354.43     10.14 o 
  -5   4   5      782.67      730.93     19.51 o 
  -4   4   5      124.69       98.24      3.85 o 
  -3   4   5      346.64      324.69      8.59 o 
  -2   4   5        1.22        3.67      1.95 o 
  -1   4   5      114.40      119.59      3.41 o 
   0   4   5     2966.05     2814.60     32.93 o 
   1   4   5      160.52      154.28      4.06 o 
   2   4   5     1903.01     2163.65     27.81 o 
   3   4   5      911.83      918.48     13.28 o 
   4   4   5       47.28       33.07      3.75 o 
   5   4   5      253.42      257.60     10.25 o 
   6   4   5       20.12       12.36      3.95 o 
   7   4   5       80.30       66.19     13.64 o 
   8   4   5       82.04       43.66     15.38 o 
   9   4   5      100.92       78.39     18.85 o 
  10   4   5      221.00      229.21     29.77 o 
  11   4   5       65.46       58.05     25.30 o 
 -11   5   5       37.82       58.50     16.74 o 
 -10   5   5        5.26        5.32     11.43 o 
  -9   5   5       12.47       27.19     12.90 o 
  -8   5   5      327.72      276.91     15.89 o 
  -7   5   5       55.52       53.80      9.89 o 
  -6   5   5       43.86       32.33      4.58 o 
  -5   5   5      985.73      993.80     20.14 o 
  -4   5   5      249.21      256.41      6.74 o 
  -3   5   5      620.61      582.05     12.50 o 
  -2   5   5        5.29        6.93      2.57 o 
  -1   5   5      967.51      974.71     13.43 o 
   0   5   5      314.46      337.01      6.05 o 
   1   5   5      999.06      968.11     13.70 o 
   2   5   5     1044.52     1000.80     14.16 o 
   3   5   5       62.05       67.01      3.91 o 
   4   5   5      312.94      269.49     11.91 o 
   5   5   5      447.11      413.20     24.31 o 
   6   5   5     1939.99     1807.90     48.56 o 
   7   5   5      204.28      190.51     18.85 o 
   8   5   5      315.95      254.02     22.33 o 
   9   5   5        0.33       -1.49     16.37 o 
  10   5   5       75.51       50.11     20.34 o 
 -10   6   5       21.27       18.73     15.12 o 
  -9   6   5      481.19      462.84     16.76 o 
  -8   6   5        0.74       -3.93      5.66 o 
  -7   6   5     1217.70     1199.72     26.28 o 
  -6   6   5       35.98       39.92      7.81 o 
  -5   6   5     2114.86     2037.83     36.78 o 
  -4   6   5      157.33      131.45      8.63 o 
  -3   6   5      980.08      913.06     16.12 o 
  -2   6   5        4.03        7.25      2.25 o 
  -1   6   5      553.85      529.49     11.78 o 
   0   6   5       17.07        8.68      2.94 o 
   1   6   5      100.82      126.14      8.17 o 
   2   6   5      938.07      919.51     16.04 o 
   3   6   5      441.94      445.69     12.39 o 
   4   6   5      215.30      226.43     11.74 o 
   5   6   5      296.00      332.37     12.79 o 
   6   6   5      881.84      896.17     58.29 o 
   7   6   5      161.36      152.31     19.35 o 
   8   6   5        1.27        1.98     11.91 o 
   9   6   5      284.88      273.86     23.81 o 
  10   6   5      256.87      273.86     27.78 o 
 -10   7   5        9.92       23.14      9.08 o 
  -9   7   5        7.99       15.49      7.53 o 
  -8   7   5        5.48        6.44      6.40 o 
  -7   7   5      189.49      168.75     11.39 o 
  -6   7   5        4.87       -0.11      5.12 o 
  -5   7   5        5.00        7.33      4.38 o 
  -4   7   5      770.15      780.00     20.87 o 
  -3   7   5      117.31      122.61      4.46 o 
  -2   7   5      392.34      352.41      7.24 o 
  -1   7   5       80.08       82.50      5.44 o 
   0   7   5        8.90       14.19      2.58 o 
   1   7   5       12.94        9.82      3.66 o 
   2   7   5      613.22      591.96     13.79 o 
   3   7   5        4.50        0.62      3.98 o 
   4   7   5      111.91       92.38      8.05 o 
   5   7   5      310.57      271.88     12.79 o 
   6   7   5       55.73       45.19     10.09 o 
   7   7   5      460.82      492.16     31.26 o 
   8   7   5       11.27       12.90     14.39 o 
   9   7   5       16.36       40.68     16.37 o 
  -9   8   5        8.54       -0.19      7.41 o 
  -8   8   5        3.69       -1.40      6.51 o 
  -7   8   5        0.04       -4.67      4.67 o 
  -6   8   5       49.25       45.49      8.95 o 
  -5   8   5       21.11       16.44      6.63 o 
  -4   8   5      146.45      141.22      6.85 o 
  -3   8   5       78.23       68.70      5.13 o 
  -2   8   5       93.49      106.89      9.31 o 
  -1   8   5       27.09       30.21      4.26 o 
   0   8   5      284.70      273.84     12.39 o 
   1   8   5       14.24       27.49      4.06 o 
   2   8   5      216.83      266.13      9.95 o 
   3   8   5      233.63      243.25      9.76 o 
   4   8   5       60.98       59.60     10.19 o 
   5   8   5       38.48       30.28      9.59 o 
   6   8   5       40.98       40.73     12.01 o 
   7   8   5      162.73      138.17     15.73 o 
   8   8   5        0.19      -12.90     15.38 o 
   9   8   5      156.36      156.78     27.78 o 
  -9   9   5       12.88      -13.40     29.77 o 
  -8   9   5        0.34       -2.49     12.87 o 
  -7   9   5        1.21        0.86      8.84 o 
  -6   9   5       86.54       79.06     21.83 o 
  -5   9   5       52.56       51.35      8.31 o 
  -4   9   5       55.70       74.17      6.21 o 
  -3   9   5      292.51      363.39     14.54 o 
  -2   9   5        0.01        3.61      4.26 o 
  -1   9   5        0.66        0.09      4.00 o 
   0   9   5      294.07      306.93     12.90 o 
   1   9   5       30.50       30.89      5.05 o 
   2   9   5      397.20      356.93     39.19 o 
   3   9   5        7.69        3.56      8.59 o 
   4   9   5       90.07      107.67     10.21 o 
   5   9   5        0.03        2.20      7.24 o 
   6   9   5       88.59       66.78     13.56 o 
   7   9   5      113.18      124.82     17.12 o 
   8   9   5       11.43       -6.95     19.35 o 
  -8  10   5        1.56       -0.99     28.78 o 
  -7  10   5        1.38        1.33     12.24 o 
  -6  10   5       45.89       65.20     12.53 o 
  -5  10   5       30.93       21.19     10.37 o 
  -4  10   5      101.05      104.65     12.77 o 
  -3  10   5       55.92       67.75      7.42 o 
  -2  10   5        0.37        5.87      8.63 o 
  -1  10   5      124.65      119.96      7.82 o 
   0  10   5       28.30       24.73      5.46 o 
   1  10   5       41.22       44.28      5.89 o 
   2  10   5      222.74      226.25     24.56 o 
   3  10   5       19.38       16.54     10.45 o 
   4  10   5        0.49        0.01     11.65 o 
   5  10   5       20.62       22.20     10.72 o 
   6  10   5      118.43      127.68     14.56 o 
   7  10   5       30.85       58.13     23.57 o 
  -7  11   5       58.87       68.22     22.26 o 
  -6  11   5      104.27      133.02     26.05 o 
  -5  11   5       13.48       47.24     13.85 o 
  -4  11   5      198.51      213.59     26.29 o 
  -3  11   5      111.09      141.44      9.30 o 
  -2  11   5      361.38      333.54     12.55 o 
  -1  11   5      130.70      138.73     10.60 o 
   0  11   5       43.13       53.68      6.91 o 
   1  11   5      116.79      124.73     22.57 o 
   2  11   5      251.20      328.80     18.69 o 
   3  11   5      306.15      314.49     19.54 o 
   4  11   5       56.94       68.55     15.37 o 
   5  11   5       27.00       48.52     16.66 o 
   6  11   5        0.28       23.64     24.31 o 
  -4  12   5       40.78       38.94     15.54 o 
  -3  12   5       64.48       66.35     14.59 o 
  -2  12   5       21.40       26.47      8.00 o 
  -1  12   5        0.09       -6.28      6.28 o 
   0  12   5        2.13        1.08      6.48 o 
   1  12   5        6.94       10.34     10.01 o 
   2  12   5       27.28       43.82     24.06 o 
   3  12   5       17.54       32.37     15.18 o 
   4  12   5        6.45       -9.92     25.80 o 
  -1  13   5       24.54        8.43     27.29 o 
   0  13   5      237.58      331.91     38.20 o 
   1  13   5        0.16      -26.79     27.29 o 
 -10   0   6     1680.39     1681.84     48.94 o 
  -8   0   6     1026.12     1017.51     55.81 o 
  -6   0   6      186.91      212.34     15.88 o 
  -4   0   6       30.23       24.77      2.79 o 
  -2   0   6    10076.55    10123.61    156.54 o 
   0   0   6    15868.18    17161.18    241.03 o 
   2   0   6     3460.57     3298.31     90.14 o 
   4   0   6     9002.42    10050.13    187.03 o 
   6   0   6     2434.08     2642.36     94.76 o 
   8   0   6        2.14       -9.92     13.40 o 
  10   0   6       99.26      152.81     23.81 o 
 -12   1   6       59.97       68.59     27.04 o 
 -11   1   6      147.01      151.15     17.69 o 
 -10   1   6      215.27      241.78     14.97 o 
  -9   1   6     1853.04     1958.92     38.07 o 
  -8   1   6     2625.51     2755.00     57.86 o 
  -7   1   6     2610.36     2588.16     53.85 o 
  -6   1   6      655.51      696.53     12.81 o 
  -5   1   6      372.92      444.26      9.02 o 
  -4   1   6       56.90       57.38      5.82 o 
  -3   1   6     4122.84     4182.94     49.92 o 
  -2   1   6     3709.83     3922.42     46.95 o 
  -1   1   6     5713.15     5966.19     77.73 o 
   0   1   6       26.17       31.91      2.38 o 
   1   1   6      492.43      517.39      7.24 o 
   2   1   6     1409.28     1523.82     18.48 o 
   3   1   6     2244.79     2681.66     33.65 o 
   4   1   6      139.39      120.30      5.09 o 
   5   1   6      993.56     1062.71     21.02 o 
   6   1   6       10.27        4.51      6.70 o 
   7   1   6       67.57       82.28     10.34 o 
   8   1   6      129.38      142.56     15.07 o 
   9   1   6       34.93       44.62     12.80 o 
  10   1   6       13.87       18.60     14.03 o 
  11   1   6       45.67       49.12     24.31 o 
  12   1   6       39.39       58.05     30.76 o 
 -12   2   6      145.60      116.77     19.10 o 
 -11   2   6        3.07       -2.94     12.98 o 
 -10   2   6      345.85      381.57     21.82 o 
  -9   2   6       75.70       62.98      9.25 o 
  -8   2   6       10.77       11.03      5.27 o 
  -7   2   6       27.74       25.08      4.68 o 
  -6   2   6       61.72       63.83      5.89 o 
  -5   2   6      135.73      136.80      4.51 o 
  -4   2   6       36.53       45.82      3.86 o 
  -3   2   6      113.07      127.54      4.41 o 
  -2   2   6     1292.55     1324.52     16.04 o 
  -1   2   6      288.75      315.07      4.92 o 
   0   2   6      114.25       81.62      2.92 o 
   1   2   6      585.66      647.39     10.05 o 
   2   2   6        5.42        4.25      1.84 o 
   3   2   6     2792.20     2830.55     38.48 o 
   4   2   6      229.33      211.00      6.83 o 
   5   2   6     1338.72     1406.42     22.91 o 
   6   2   6       60.06       58.58     16.37 o 
   7   2   6       88.67       72.59     10.31 o 
   8   2   6       36.44       63.14     11.21 o 
   9   2   6      145.59      133.97     15.44 o 
  10   2   6      113.07      102.20     21.83 o 
  11   2   6        6.01        6.95     22.82 o 
 -12   3   6       83.12       83.15     20.15 o 
 -11   3   6      167.28      144.65     17.71 o 
 -10   3   6      195.61      217.87     29.52 o 
  -9   3   6       69.17       66.17     11.56 o 
  -8   3   6     2061.65     2027.26     55.60 o 
  -7   3   6       17.28        9.69      5.73 o 
  -6   3   6      478.43      468.24      8.71 o 
  -5   3   6        8.51        3.69      2.31 o 
  -4   3   6       43.42       32.93      3.96 o 
  -3   3   6      421.14      457.18      9.08 o 
  -2   3   6     1535.23     1573.10     39.99 o 
  -1   3   6      275.54      313.49      5.39 o 
   0   3   6      250.24      260.84      4.94 o 
   1   3   6       68.04       58.59      3.02 o 
   2   3   6      399.19      452.35      7.67 o 
   3   3   6      206.64      169.11      6.48 o 
   4   3   6        1.59       -1.69      2.35 o 
   5   3   6      223.39      250.05      8.88 o 
   6   3   6       29.37       27.51      5.05 o 
   7   3   6      626.45      674.00     24.18 o 
   8   3   6       64.35       38.20     16.37 o 
   9   3   6       13.00       26.29     18.36 o 
  10   3   6       24.39       13.40     19.85 o 
  11   3   6       14.97        0.00     22.33 o 
 -11   4   6      742.85      644.20     29.60 o 
 -10   4   6      282.19      280.31     20.41 o 
  -9   4   6      258.09      229.52     17.50 o 
  -8   4   6      675.76      599.22     17.44 o 
  -7   4   6      494.73      520.89     13.07 o 
  -6   4   6       45.73       55.24      8.24 o 
  -5   4   6        6.59        3.91      3.16 o 
  -4   4   6      377.42      405.78      9.13 o 
  -3   4   6       22.72       27.72      2.70 o 
  -2   4   6      130.08      150.51      4.87 o 
  -1   4   6      720.61      619.02      8.32 o 
   0   4   6      368.73      407.85      6.87 o 
   1   4   6       63.08       58.54      4.40 o 
   2   4   6      153.32      190.96      4.89 o 
   3   4   6      538.54      485.39      8.43 o 
   4   4   6      210.94      204.10     11.13 o 
   5   4   6      365.85      361.89      9.06 o 
   6   4   6      462.32      413.86     12.12 o 
   7   4   6        2.38       -3.63      7.94 o 
   8   4   6       75.20       68.47     18.36 o 
   9   4   6      147.09      123.04     21.83 o 
  10   4   6      199.46      204.90     28.78 o 
  11   4   6       10.47      -10.42     24.81 o 
 -11   5   6       25.13       38.37     11.61 o 
 -10   5   6        1.50       -3.66      8.45 o 
  -9   5   6      210.17      214.57     15.38 o 
  -8   5   6       47.23       23.87      5.29 o 
  -7   5   6      538.43      553.67     16.21 o 
  -6   5   6        6.88       10.25      6.59 o 
  -5   5   6     1107.87     1106.46     23.89 o 
  -4   5   6      420.38      410.12     11.72 o 
  -3   5   6     1659.78     1716.48     30.57 o 
  -2   5   6       48.01       52.27      2.81 o 
  -1   5   6      446.54      462.55      7.62 o 
   0   5   6        4.91        0.87      1.86 o 
   1   5   6       39.19       38.92      2.82 o 
   2   5   6     1060.53      949.71     13.74 o 
   3   5   6      238.80      267.64      7.32 o 
   4   5   6       12.37       15.11      4.41 o 
   5   5   6      895.43      947.83     28.74 o 
   6   5   6      155.51      150.43     21.58 o 
   7   5   6      207.63      176.12     17.36 o 
   8   5   6        0.63        5.05      7.44 o 
   9   5   6       45.98       56.06     19.85 o 
  10   5   6      148.20       93.77     24.81 o 
 -10   6   6      354.99      334.68     25.78 o 
  -9   6   6      138.53      127.70     10.13 o 
  -8   6   6       10.66       -0.18      5.81 o 
  -7   6   6      272.55      263.57     11.04 o 
  -6   6   6       53.42       52.35      5.66 o 
  -5   6   6        7.64        0.06      4.74 o 
  -4   6   6      268.94      259.66     11.37 o 
  -3   6   6       39.52       54.94      4.28 o 
  -2   6   6     1449.68     1332.96     19.60 o 
  -1   6   6      283.09      242.42      5.41 o 
   0   6   6      525.86      499.79      9.91 o 
   1   6   6      206.40      191.75      5.30 o 
   2   6   6      249.15      261.96      9.99 o 
   3   6   6        0.61       -2.29      4.75 o 
   4   6   6      963.80      918.85     22.90 o 
   5   6   6       50.52       45.10      6.98 o 
   6   6   6      117.21      108.40     12.26 o 
   7   6   6       68.51       57.05     15.38 o 
   8   6   6      124.11      121.05     19.85 o 
   9   6   6        8.98       24.31     14.39 o 
  10   6   6       78.41       92.28     21.33 o 
 -10   7   6       41.76       44.94     10.11 o 
  -9   7   6      208.38      226.58     17.51 o 
  -8   7   6        8.93        7.20      6.86 o 
  -7   7   6      393.74      370.87     12.32 o 
  -6   7   6       51.95       49.16      6.36 o 
  -5   7   6      760.75      700.44     15.90 o 
  -4   7   6      343.38      373.24     10.31 o 
  -3   7   6     1366.43     1343.97     22.13 o 
  -2   7   6        5.41        4.34      2.99 o 
  -1   7   6      449.17      379.90     10.98 o 
   0   7   6        5.54        8.00      3.27 o 
   1   7   6       43.69       25.00      3.92 o 
   2   7   6      204.51      224.78      8.70 o 
   3   7   6       56.17       59.63     10.08 o 
   4   7   6       56.38       64.34      8.81 o 
   5   7   6     1055.67     1033.25     26.63 o 
   6   7   6       18.20       18.77     10.25 o 
   7   7   6      572.76      566.08     34.23 o 
   8   7   6        0.27      -10.91     11.91 o 
   9   7   6       19.04       24.31     16.87 o 
  -9   8   6       34.84       31.27      8.19 o 
  -8   8   6        0.84       -3.77      6.29 o 
  -7   8   6      285.00      275.99     19.09 o 
  -6   8   6        1.12       -0.75      7.85 o 
  -5   8   6      384.44      394.88     15.98 o 
  -4   8   6      764.67      720.18     16.24 o 
  -3   8   6      134.21      140.76      5.34 o 
  -2   8   6     1374.56     1306.80     21.77 o 
  -1   8   6      668.56      652.41     14.55 o 
   0   8   6      737.69      665.99     20.18 o 
   1   8   6       73.21       73.10      8.55 o 
   2   8   6      604.65      561.20     16.47 o 
   3   8   6       93.05       90.67      7.12 o 
   4   8   6      260.27      199.39     25.01 o 
   5   8   6      761.75      749.39     22.23 o 
   6   8   6        3.89       -3.92     10.46 o 
   7   8   6      183.44      155.29     23.32 o 
   8   8   6        0.01      -15.38     15.38 o 
  -8   9   6       20.19       13.58     13.58 o 
  -7   9   6        0.00        2.63     10.22 o 
  -6   9   6      407.89      347.05     17.37 o 
  -5   9   6      220.28      220.97     12.83 o 
  -4   9   6     1255.90     1186.71     32.22 o 
  -3   9   6       81.45       83.89      9.58 o 
  -2   9   6        0.13        1.04      5.37 o 
  -1   9   6      129.82      121.54      7.75 o 
   0   9   6       43.58       54.22      7.92 o 
   1   9   6        8.89       28.61      7.89 o 
   2   9   6      367.88      387.42     17.30 o 
   3   9   6       10.55       31.50      9.82 o 
   4   9   6      219.44      195.70     12.40 o 
   5   9   6       59.28       80.85     10.92 o 
   6   9   6      165.40      159.26     14.12 o 
   7   9   6        0.01        1.71     14.59 o 
   8   9   6        0.32      -19.85     20.84 o 
  -8  10   6       10.23      -15.38     30.76 o 
  -7  10   6        2.21       -1.71     11.97 o 
  -6  10   6       17.96       18.62     10.88 o 
  -5  10   6       66.86       70.21      7.58 o 
  -4  10   6       15.98       12.96      6.77 o 
  -3  10   6      164.21      154.12     14.93 o 
  -2  10   6       76.53       86.63      9.31 o 
  -1  10   6      261.13      260.35     24.06 o 
   0  10   6        7.17        7.63      5.28 o 
   1  10   6      247.21      221.21     31.50 o 
   2  10   6        4.35        6.87     14.39 o 
   3  10   6       89.78       83.52     12.92 o 
   4  10   6      113.00       95.76     13.91 o 
   5  10   6      116.92       94.46     15.82 o 
   6  10   6        6.85        5.37     12.04 o 
   7  10   6        9.93       10.58     16.05 o 
  -7  11   6        3.80       11.05     21.82 o 
  -6  11   6       47.86       58.30     17.01 o 
  -5  11   6      150.10      139.87     21.33 o 
  -4  11   6        9.86        5.45      7.72 o 
  -3  11   6      161.23      187.01     10.52 o 
  -2  11   6        0.01        8.18      7.07 o 
  -1  11   6        3.74        2.14      7.68 o 
   0  11   6        0.47       -2.94      5.67 o 
   1  11   6      139.16      178.41     13.14 o 
   2  11   6       20.96       26.88     12.14 o 
   3  11   6       41.03       58.79     13.69 o 
   4  11   6       22.37       24.51     13.57 o 
   5  11   6       44.23       40.59     16.95 o 
   6  11   6       12.08       -1.02     20.73 o 
  -4  12   6       72.83       85.99     17.50 o 
  -3  12   6        7.85       13.65      9.06 o 
  -2  12   6      316.80      344.99     14.37 o 
  -1  12   6        7.55       -3.42      7.61 o 
   0  12   6      263.67      325.06     13.30 o 
   1  12   6      206.78      196.87     16.37 o 
   2  12   6       94.50       92.02     16.37 o 
   3  12   6       37.10       15.50     15.14 o 
   4  12   6       53.09       63.01     29.77 o 
 -11   0   7      910.89      933.71     47.63 o 
  -9   0   7      632.99      664.31     35.22 o 
  -7   0   7     1019.20     1034.42     44.16 o 
  -5   0   7     3589.54     3603.25     59.11 o 
  -3   0   7      142.04      145.85      4.89 o 
  -1   0   7        1.72       15.99      2.04 o 
   1   0   7      788.88      828.28     18.23 o 
   3   0   7      380.87      481.04     14.43 o 
   5   0   7       93.63      114.60     13.40 o 
   7   0   7        1.66        3.47     10.91 o 
   9   0   7      426.54      505.55     36.22 o 
  11   0   7      214.46      218.79     33.24 o 
 -12   1   7       61.30       81.86     25.30 o 
 -11   1   7       10.97       14.43     11.01 o 
 -10   1   7      267.42      243.88     12.29 o 
  -9   1   7       54.94       77.89      7.43 o 
  -8   1   7        0.16       -2.16      4.71 o 
  -7   1   7        0.58       -5.64      5.66 o 
  -6   1   7      172.59      183.04      8.60 o 
  -5   1   7        0.71        7.06      2.49 o 
  -4   1   7     1744.57     2040.88     24.17 o 
  -3   1   7     1305.62     1533.71     18.44 o 
  -2   1   7      910.59     1041.38     13.93 o 
  -1   1   7     1730.63     1868.83     22.17 o 
   0   1   7     6489.77     6416.64     72.56 o 
   1   1   7      199.84      144.38      4.52 o 
   2   1   7     3192.47     3183.81     39.67 o 
   3   1   7       73.23       67.94      3.34 o 
   4   1   7      261.52      255.40      7.44 o 
   5   1   7       44.55       43.87      5.40 o 
   6   1   7     1086.17     1142.93     54.33 o 
   7   1   7      554.40      535.94     21.39 o 
   8   1   7       47.91       55.02     19.35 o 
   9   1   7      137.27      125.39     27.53 o 
  10   1   7       42.33       76.24     15.26 o 
  11   1   7        0.24      -23.32     23.32 o 
 -12   2   7      666.05      684.65     45.15 o 
 -11   2   7       40.54       61.00     15.47 o 
 -10   2   7      881.96      904.30     32.97 o 
  -9   2   7      128.87      162.25     11.11 o 
  -8   2   7     1928.28     1933.73     35.94 o 
  -7   2   7        9.53        5.10      5.16 o 
  -6   2   7     1575.88     1534.65     24.41 o 
  -5   2   7      313.27      406.77      9.94 o 
  -4   2   7        5.81        4.83      1.98 o 
  -3   2   7      999.23     1138.62     14.19 o 
  -2   2   7     2334.17     2425.62     28.32 o 
  -1   2   7      684.62      731.65     10.47 o 
   0   2   7     1190.04     1165.02     14.48 o 
   1   2   7      214.23      236.61      5.15 o 
   2   2   7     1842.60     1996.67     27.65 o 
   3   2   7      665.61      697.47     11.49 o 
   4   2   7      126.10      126.16      5.52 o 
   5   2   7      115.52      124.31      9.99 o 
   6   2   7        5.92        2.18      6.78 o 
   7   2   7        7.87       11.85      9.10 o 
   8   2   7      660.31      684.47     43.66 o 
   9   2   7      162.19      151.68     16.80 o 
  10   2   7       49.13       46.14     19.35 o 
  11   2   7       41.87       41.67     24.81 o 
 -12   3   7       43.51       58.05     27.29 o 
 -11   3   7       61.89       52.39     15.68 o 
 -10   3   7       29.47       28.66     11.75 o 
  -9   3   7       18.00       26.91     12.90 o 
  -8   3   7      405.02      345.61     13.85 o 
  -7   3   7      353.43      389.45      9.74 o 
  -6   3   7       25.56       22.33      3.28 o 
  -5   3   7      743.82      774.72     12.59 o 
  -4   3   7      225.56      292.47      8.65 o 
  -3   3   7       75.77       56.36      3.19 o 
  -2   3   7     1798.13     1806.64     23.27 o 
  -1   3   7      176.05      153.21      4.43 o 
   0   3   7     3168.68     3471.60     46.89 o 
   1   3   7      914.35      933.89     13.04 o 
   2   3   7      813.82      838.77     11.33 o 
   3   3   7     1299.96     1277.44     16.38 o 
   4   3   7       32.78       30.65      3.23 o 
   5   3   7     1744.83     1820.40     28.93 o 
   6   3   7      278.30      287.64     10.41 o 
   7   3   7     1628.18     1698.76     47.51 o 
   8   3   7       45.69       65.98     16.87 o 
   9   3   7      313.03      248.56     28.78 o 
  10   3   7      199.04      173.64     27.29 o 
  11   3   7        9.24       -4.47     24.81 o 
 -11   4   7      210.87      228.64     15.86 o 
 -10   4   7      740.09      799.78     24.38 o 
  -9   4   7       87.03      102.55     10.44 o 
  -8   4   7        3.35       -2.06      6.38 o 
  -7   4   7     1057.68     1108.29     22.31 o 
  -6   4   7       33.26       35.80      4.49 o 
  -5   4   7      755.85      739.67     18.43 o 
  -4   4   7      411.88      430.57     10.33 o 
  -3   4   7       19.13       23.65      2.62 o 
  -2   4   7      937.77      950.66     12.37 o 
  -1   4   7     1394.97     1316.33     16.12 o 
   0   4   7     3234.31     3336.77     41.90 o 
   1   4   7       56.72       75.03      4.25 o 
   2   4   7      104.03      123.19      4.77 o 
   3   4   7      283.50      281.40      7.66 o 
   4   4   7      333.46      313.19      7.12 o 
   5   4   7       31.62       25.67      3.55 o 
   6   4   7       46.14       43.54      6.23 o 
   7   4   7      157.32      137.94     10.28 o 
   8   4   7        0.96       -4.96     14.88 o 
   9   4   7        0.39        0.50     16.87 o 
  10   4   7      277.35      257.99     30.76 o 
 -11   5   7      237.74      243.47     16.59 o 
 -10   5   7        1.12        0.47     10.28 o 
  -9   5   7       12.00       21.44      8.08 o 
  -8   5   7       28.26       28.93      5.65 o 
  -7   5   7      489.45      476.04     12.53 o 
  -6   5   7      432.67      430.09     24.57 o 
  -5   5   7      149.58      158.98      8.18 o 
  -4   5   7      281.41      280.04      8.48 o 
  -3   5   7      708.51      731.89     13.48 o 
  -2   5   7       32.14       47.55      3.97 o 
  -1   5   7     2386.92     2319.85     27.38 o 
   0   5   7      342.97      307.26      7.39 o 
   1   5   7       51.51       60.58      3.41 o 
   2   5   7      345.96      345.52      7.70 o 
   3   5   7       97.81       88.84      5.36 o 
   4   5   7      608.27      598.29     14.51 o 
   5   5   7      959.37      977.43     29.63 o 
   6   5   7      858.41      848.43     28.41 o 
   7   5   7      255.06      244.57     13.64 o 
   8   5   7       98.88       84.92     10.49 o 
   9   5   7      101.03      142.88     22.82 o 
  10   5   7       43.16       27.78     20.84 o 
 -10   6   7      135.34      119.40     14.11 o 
  -9   6   7      172.27      181.04     11.10 o 
  -8   6   7       58.02       48.85      9.74 o 
  -7   6   7      421.69      424.89     14.58 o 
  -6   6   7      191.02      170.92     11.05 o 
  -5   6   7      521.43      486.92     17.05 o 
  -4   6   7      375.36      386.36     10.69 o 
  -3   6   7     1313.40     1320.87     21.76 o 
  -2   6   7      382.42      378.67      8.52 o 
  -1   6   7     2923.02     2948.53     36.91 o 
   0   6   7       35.79       32.70      3.35 o 
   1   6   7        0.12       -0.48      2.88 o 
   2   6   7      589.48      553.18     11.66 o 
   3   6   7      592.30      584.79     14.39 o 
   4   6   7      666.82      686.63     18.83 o 
   5   6   7      104.59      114.25     13.41 o 
   6   6   7       40.76       51.22     10.49 o 
   7   6   7      444.18      502.58     31.26 o 
   8   6   7        6.40        4.96     12.90 o 
   9   6   7      198.94      198.45     23.32 o 
 -10   7   7      112.56      138.29     22.57 o 
  -9   7   7        6.21        3.13      8.81 o 
  -8   7   7       17.79       17.30      7.66 o 
  -7   7   7       30.73       20.05      6.12 o 
  -6   7   7       73.22       66.62      8.66 o 
  -5   7   7      552.19      504.05     16.47 o 
  -4   7   7       32.25       39.39      5.01 o 
  -3   7   7       78.37       95.21      4.88 o 
  -2   7   7      919.09      898.68     16.90 o 
  -1   7   7      144.68      127.24      7.25 o 
   0   7   7      200.44      206.11      6.05 o 
   1   7   7        0.03        1.32      4.06 o 
   2   7   7      801.87      805.09     17.58 o 
   3   7   7       53.59       48.98      6.68 o 
   4   7   7     1251.32     1248.50     45.08 o 
   5   7   7      440.84      387.60     15.18 o 
   6   7   7       17.79       20.17     10.61 o 
   7   7   7      135.73      100.71     18.85 o 
   8   7   7       15.16       16.37     15.38 o 
   9   7   7       19.16       -9.43     18.36 o 
  -9   8   7       17.05       22.83      9.24 o 
  -8   8   7        0.21        3.78     10.17 o 
  -7   8   7        2.35       -2.71      5.47 o 
  -6   8   7       29.49       36.54      5.68 o 
  -5   8   7        2.17        0.39      4.40 o 
  -4   8   7        7.48       15.14      3.84 o 
  -3   8   7        0.02        5.20      3.14 o 
  -2   8   7       82.29       89.08      6.72 o 
  -1   8   7      197.61      207.37      6.82 o 
   0   8   7      376.72      378.15      9.83 o 
   1   8   7        5.55       -0.51      6.48 o 
   2   8   7       22.56       21.05     13.73 o 
   3   8   7       69.94       58.67      7.92 o 
   4   8   7       13.32       23.25      9.49 o 
   5   8   7       27.72       32.64      9.13 o 
   6   8   7        6.67       21.89     11.92 o 
   7   8   7       22.72       16.37     16.37 o 
   8   8   7       18.81        8.93     15.88 o 
  -8   9   7        4.16      -12.24     12.24 o 
  -7   9   7       23.22       27.14     10.51 o 
  -6   9   7       40.49       37.54      9.95 o 
  -5   9   7        4.80        9.98      5.92 o 
  -4   9   7      345.26      354.13     20.91 o 
  -3   9   7       23.46       20.61      8.24 o 
  -2   9   7        0.07        5.81      6.28 o 
  -1   9   7       40.86       39.76      9.72 o 
   0   9   7      163.76      121.54      7.26 o 
   1   9   7        0.07       -0.87      7.19 o 
   2   9   7        8.71       -8.05      8.05 o 
   3   9   7      123.77      128.64     13.28 o 
   4   9   7      112.66      117.85     10.77 o 
   5   9   7      442.27      440.90     22.37 o 
   6   9   7      139.51      148.18     14.73 o 
   7   9   7       55.16       45.64     20.84 o 
   8   9   7       26.11       12.90     22.82 o 
  -8  10   7       47.48       45.15     37.71 o 
  -7  10   7       34.16       44.58      8.49 o 
  -6  10   7       27.88       29.72      7.33 o 
  -5  10   7        5.87        0.63      6.45 o 
  -4  10   7        3.29       -6.29      6.29 o 
  -3  10   7       28.92       19.73      6.33 o 
  -2  10   7        7.07        2.14      5.77 o 
  -1  10   7      325.89      329.09     12.83 o 
   0  10   7       39.33       36.61      6.08 o 
   1  10   7       35.01       29.16      9.45 o 
   2  10   7      108.48      119.52     12.98 o 
   3  10   7      166.57      174.52     15.94 o 
   4  10   7        0.02        3.07     11.72 o 
   5  10   7       22.64       27.20     15.04 o 
   6  10   7       69.88       92.88     13.96 o 
   7  10   7      133.47      122.54     27.29 o 
  -6  11   7       11.95       18.07     15.60 o 
  -5  11   7        2.00        4.78      7.43 o 
  -4  11   7       66.66       40.11      9.37 o 
  -3  11   7       17.34       16.09      7.07 o 
  -2  11   7      153.30      144.30     10.32 o 
  -1  11   7       25.76       41.39      6.73 o 
   0  11   7       17.18       -1.04      8.68 o 
   1  11   7       35.09       52.72      9.69 o 
   2  11   7      188.77      185.82     16.88 o 
   3  11   7        8.34        3.80     12.65 o 
   4  11   7      288.29      286.83     21.12 o 
   5  11   7        0.10       -2.71     16.57 o 
   6  11   7        4.55       -3.47     31.75 o 
  -4  12   7       13.63       -5.29      8.68 o 
  -3  12   7       25.73       11.22      8.65 o 
  -2  12   7       40.79       57.69      9.13 o 
  -1  12   7       31.84       32.13      7.75 o 
   0  12   7        0.50        3.57     11.66 o 
   1  12   7       21.37       -4.17     15.63 o 
   2  12   7       13.14        0.25     23.57 o 
   3  12   7       19.30       39.69     26.79 o 
 -12   0   8       17.22       11.91     17.36 o 
 -10   0   8       81.87       74.35     11.08 o 
  -8   0   8      217.00      175.41     44.16 o 
  -6   0   8      199.03      208.97     10.08 o 
  -4   0   8     4779.89     5285.46     83.45 o 
  -2   0   8     7094.07     7178.93    114.35 o 
   0   0   8     9043.22     9577.24    153.91 o 
   2   0   8    11582.66    12188.49    225.49 o 
   4   0   8     1662.66     1746.16     36.45 o 
   6   0   8     1634.41     1705.68     64.99 o 
   8   0   8     1017.21     1009.62     47.63 o 
  10   0   8       93.63       81.86     23.32 o 
 -12   1   8       91.62       87.81     26.79 o 
 -11   1   8      314.88      369.14     25.30 o 
 -10   1   8      113.98      146.10     11.72 o 
  -9   1   8      234.47      242.46     14.30 o 
  -8   1   8      725.17      702.94     31.12 o 
  -7   1   8      373.60      349.87     15.83 o 
  -6   1   8      634.43      625.99     14.05 o 
  -5   1   8     3739.88     3802.24     43.61 o 
  -4   1   8     1021.19     1118.56     14.79 o 
  -3   1   8     6943.23     7396.86     88.02 o 
  -2   1   8     2309.30     2297.73     30.91 o 
  -1   1   8     2937.59     3107.84     33.99 o 
   0   1   8        0.81        2.53      1.43 o 
   1   1   8       53.84       69.27      3.55 o 
   2   1   8     1173.74     1222.76     15.56 o 
   3   1   8     2746.50     3061.07     45.66 o 
   4   1   8        9.74       14.08      3.69 o 
   5   1   8      254.53      271.55     13.48 o 
   6   1   8      135.94      141.86     12.80 o 
   7   1   8        2.49        3.23      8.94 o 
   8   1   8       56.71       45.70     12.10 o 
   9   1   8      350.48      344.46     21.91 o 
  10   1   8       35.24       22.98     15.07 o 
  11   1   8       70.31       86.82     26.79 o 
 -12   2   8      258.43      256.00     37.21 o 
 -11   2   8       70.89       54.08     21.33 o 
 -10   2   8        0.09      -14.88     15.38 o 
  -9   2   8      338.93      338.99     16.17 o 
  -8   2   8        0.44       -5.00      5.00 o 
  -7   2   8       21.61        9.48      4.60 o 
  -6   2   8      477.93      531.33     13.54 o 
  -5   2   8      366.27      349.03      7.19 o 
  -4   2   8      457.48      461.96      7.33 o 
  -3   2   8     2035.96     2044.18     26.01 o 
  -2   2   8      796.92      857.37     11.97 o 
  -1   2   8      194.36      182.11      4.06 o 
   0   2   8       13.29       19.77      2.01 o 
   1   2   8      622.67      644.42     11.01 o 
   2   2   8      861.11      910.26     13.43 o 
   3   2   8     3258.06     3357.42     45.59 o 
   4   2   8       39.78       60.72      4.12 o 
   5   2   8        6.67        7.63      8.11 o 
   6   2   8        6.28        4.80      8.24 o 
   7   2   8      963.65      940.67     30.85 o 
   8   2   8      359.14      333.10     19.61 o 
   9   2   8      782.06      825.91     32.25 o 
  10   2   8       10.09       20.84     21.33 o 
  11   2   8        3.97        7.94     26.29 o 
 -12   3   8       98.87       82.85     28.78 o 
 -11   3   8        1.72        3.93     12.57 o 
 -10   3   8       64.83       69.47     12.45 o 
  -9   3   8       17.27       24.95     11.41 o 
  -8   3   8      246.14      229.86     13.77 o 
  -7   3   8       10.66        1.04      4.74 o 
  -6   3   8      622.33      613.13     12.15 o 
  -5   3   8       26.53       15.25      2.80 o 
  -4   3   8     1254.49     1302.90     19.43 o 
  -3   3   8        3.20        0.67      1.65 o 
  -2   3   8      479.39      511.66      7.64 o 
  -1   3   8       71.00       88.22      3.25 o 
   0   3   8        0.55        0.06      1.96 o 
   1   3   8      677.97      753.94     12.02 o 
   2   3   8      446.00      536.78      9.93 o 
   3   3   8        0.08        5.44      2.45 o 
   4   3   8       86.65       85.98      4.75 o 
   5   3   8      106.25      113.41      7.82 o 
   6   3   8        0.17        1.04      4.89 o 
   7   3   8      789.16      889.28     29.98 o 
   8   3   8      273.41      261.95     26.79 o 
   9   3   8       28.61       30.26     18.85 o 
  10   3   8      335.32      368.62     32.25 o 
 -11   4   8      270.70      328.45     30.51 o 
 -10   4   8       69.16       44.08     11.56 o 
  -9   4   8       52.48       62.14     11.16 o 
  -8   4   8       18.57       19.35      7.72 o 
  -7   4   8       75.68       68.43      6.77 o 
  -6   4   8      534.52      497.53     14.39 o 
  -5   4   8      457.83      436.52     10.69 o 
  -4   4   8        0.01       -3.21      3.21 o 
  -3   4   8      346.83      335.50      6.91 o 
  -2   4   8      176.11      201.17      4.99 o 
  -1   4   8      143.50      140.78      6.19 o 
   0   4   8      485.03      494.63     11.66 o 
   1   4   8      278.69      295.26      6.88 o 
   2   4   8      122.43      112.69      5.26 o 
   3   4   8      436.78      446.41     10.17 o 
   4   4   8      276.47      289.81      7.10 o 
   5   4   8       25.88       33.41      3.97 o 
   6   4   8      267.93      242.94     21.33 o 
   7   4   8      187.95      180.89     12.01 o 
   8   4   8       34.84       10.91     15.88 o 
   9   4   8      141.89       83.85     21.83 o 
  10   4   8        0.07       -2.48     20.34 o 
 -11   5   8       18.67       47.90     14.54 o 
 -10   5   8      159.07      176.51     25.55 o 
  -9   5   8       56.10       61.63     10.37 o 
  -8   5   8        8.02        5.94      6.43 o 
  -7   5   8      448.90      420.27     18.25 o 
  -6   5   8       26.16       23.83      4.22 o 
  -5   5   8     1557.63     1571.62     48.15 o 
  -4   5   8      233.71      241.73      8.27 o 
  -3   5   8     1374.57     1294.93     21.63 o 
  -2   5   8      556.05      550.11     10.43 o 
  -1   5   8        8.71        7.62      2.59 o 
   0   5   8      342.51      391.97      7.90 o 
   1   5   8      372.86      445.16      9.87 o 
   2   5   8      215.54      200.58      6.83 o 
   3   5   8     1888.88     1843.52     30.06 o 
   4   5   8       28.04       24.69      4.77 o 
   5   5   8     1564.82     1474.45     41.21 o 
   6   5   8       14.51       19.88      6.31 o 
   7   5   8      141.79      127.74     26.79 o 
   8   5   8       12.16        5.46     12.90 o 
   9   5   8      137.45      160.25     26.29 o 
  10   5   8       79.81       57.05     24.81 o 
 -10   6   8      109.29      124.51     12.30 o 
  -9   6   8        9.83       -4.03     13.40 o 
  -8   6   8        0.06        2.11      5.71 o 
  -7   6   8      168.14      135.87     10.78 o 
  -6   6   8      328.13      319.91     12.08 o 
  -5   6   8       90.39       90.57      6.39 o 
  -4   6   8      127.31      106.83      6.44 o 
  -3   6   8        3.61        6.23      2.97 o 
  -2   6   8     1845.80     1721.87     24.35 o 
  -1   6   8       32.05       26.49      3.28 o 
   0   6   8       49.02       58.92      4.49 o 
   1   6   8      174.18      162.49      6.48 o 
   2   6   8      981.72      942.30     17.48 o 
   3   6   8       43.05       46.91      5.50 o 
   4   6   8      525.41      449.05     13.08 o 
   5   6   8       24.62       26.62      7.91 o 
   6   6   8        4.61       21.92      9.43 o 
   7   6   8        7.47        2.48     12.90 o 
   8   6   8      275.06      279.32     24.31 o 
   9   6   8       32.62        2.48     14.88 o 
 -10   7   8        0.06       17.64     11.49 o 
  -9   7   8      156.23      135.24     10.18 o 
  -8   7   8       22.45       16.68      6.68 o 
  -7   7   8      232.62      211.57     26.05 o 
  -6   7   8      108.77       92.15      8.20 o 
  -5   7   8      639.69      613.74     15.28 o 
  -4   7   8       58.68       68.64      6.81 o 
  -3   7   8     1822.39     1818.14     29.33 o 
  -2   7   8       36.32       39.35      4.30 o 
  -1   7   8      557.65      569.70     11.65 o 
   0   7   8       62.52       58.13      4.62 o 
   1   7   8        1.12        2.01      4.18 o 
   2   7   8       26.53       17.78      5.01 o 
   3   7   8        9.85       16.63      5.36 o 
   4   7   8      403.40      360.68     14.12 o 
   5   7   8      136.61      121.43     10.86 o 
   6   7   8       80.25       60.90     19.60 o 
   7   7   8      226.27      216.81     24.31 o 
   8   7   8       23.21       18.36     16.37 o 
   9   7   8       23.09        9.92     19.85 o 
  -9   8   8       22.57       32.71      8.75 o 
  -8   8   8       51.58       42.00      8.17 o 
  -7   8   8       98.75       94.98      8.50 o 
  -6   8   8       92.59       90.72     10.38 o 
  -5   8   8        2.70       11.27      6.59 o 
  -4   8   8      444.43      438.49     10.32 o 
  -3   8   8      262.15      259.84     10.55 o 
  -2   8   8      848.28      808.92     15.44 o 
  -1   8   8      708.71      701.33     17.58 o 
   0   8   8      253.86      229.79      9.60 o 
   1   8   8      110.92      112.21      9.49 o 
   2   8   8      495.05      451.51     17.07 o 
   3   8   8      675.66      639.96     18.89 o 
   4   8   8      377.21      313.66     14.40 o 
   5   8   8      254.67      242.01     15.23 o 
   6   8   8       20.10        3.91     12.36 o 
   7   8   8       21.62       12.40     17.86 o 
   8   8   8        0.17        7.94     17.36 o 
  -8   9   8       62.08       76.50     15.78 o 
  -7   9   8       26.11       17.01     10.80 o 
  -6   9   8      280.87      280.78     16.24 o 
  -5   9   8       26.52       28.13      6.34 o 
  -4   9   8      791.67      738.57     17.59 o 
  -3   9   8        0.70       -3.95      3.95 o 
  -2   9   8       93.01       87.95      6.02 o 
  -1   9   8       20.69       17.56      5.60 o 
   0   9   8       33.25       19.17      9.92 o 
   1   9   8        0.47        4.82     10.67 o 
   2   9   8      183.70      164.30     13.98 o 
   3   9   8        1.45        3.55      8.75 o 
   4   9   8       17.80       14.59     10.48 o 
   5   9   8       78.53       56.76     11.27 o 
   6   9   8       26.66        6.46     11.57 o 
   7   9   8        7.44       29.27     20.34 o 
  -7  10   8       11.38        9.03      9.38 o 
  -6  10   8       20.02       18.86      7.40 o 
  -5  10   8        6.82       14.73      6.72 o 
  -4  10   8        0.08       13.31      6.48 o 
  -3  10   8       54.99       50.00      7.26 o 
  -2  10   8      169.16      184.27     22.73 o 
  -1  10   8      151.96      157.75     10.08 o 
   0  10   8       26.76       31.25      8.07 o 
   1  10   8       55.52       42.12     10.31 o 
   2  10   8       78.23       79.32     12.14 o 
   3  10   8      157.19      150.27     16.13 o 
   4  10   8      161.79      139.51     49.12 o 
   5  10   8      132.82      142.52     41.67 o 
   6  10   8       78.30      105.31     15.50 o 
   7  10   8        7.27       -9.92     24.31 o 
  -6  11   8       40.92       45.82     14.88 o 
  -5  11   8       76.08       74.89      9.62 o 
  -4  11   8        5.19       -7.53      7.53 o 
  -3  11   8      143.65      150.12     19.34 o 
  -2  11   8        4.79        8.89      6.91 o 
  -1  11   8        4.67        6.24      6.80 o 
   0  11   8        1.10       -5.46      7.54 o 
   1  11   8       19.58       26.29     11.08 o 
   2  11   8        6.36        6.11     11.30 o 
   3  11   8        9.88       30.39     13.50 o 
   4  11   8        6.74       -3.99     13.85 o 
   5  11   8       21.95        5.60     30.51 o 
  -4  12   8       22.48       29.77     12.90 o 
  -3  12   8       28.44       57.49     11.73 o 
  -2  12   8      184.91      228.60     13.57 o 
  -1  12   8       34.68       28.57     13.89 o 
   0  12   8      113.90      131.43     18.36 o 
   1  12   8      136.64      172.78     15.97 o 
   2  12   8      127.65      133.95     28.28 o 
 -11   0   9       75.67       82.76     13.82 o 
  -9   0   9      777.22      831.18     26.55 o 
  -7   0   9      896.31      921.76     22.23 o 
  -5   0   9     1288.58     1351.70     48.12 o 
  -3   0   9      139.01      128.61      9.67 o 
  -1   0   9     4903.70     5060.05     95.02 o 
   1   0   9      840.04     1023.39     26.14 o 
   3   0   9      810.01      903.13     22.61 o 
   5   0   9       21.29       25.30     10.42 o 
   7   0   9     2113.01     2115.97     80.87 o 
   9   0   9     1133.51     1194.67     56.56 o 
  11   0   9       28.28        8.43     25.30 o 
 -12   1   9       32.89       31.32     12.33 o 
 -11   1   9       15.97       26.71      9.49 o 
 -10   1   9       67.24       72.67      7.97 o 
  -9   1   9       13.67       12.72      5.16 o 
  -8   1   9      151.64      139.93      7.46 o 
  -7   1   9       89.71       89.94      5.32 o 
  -6   1   9      395.23      418.38      8.90 o 
  -5   1   9      765.31      760.47     11.49 o 
  -4   1   9       51.52       40.21      3.07 o 
  -3   1   9       93.30       89.19      4.44 o 
  -2   1   9       38.46       69.82      3.07 o 
  -1   1   9      145.71      173.37      4.18 o 
   0   1   9     4194.98     4179.82     48.05 o 
   1   1   9      163.25      208.58      5.77 o 
   2   1   9      129.37      177.37      4.78 o 
   3   1   9      247.70      290.08      6.49 o 
   4   1   9       51.74       43.41      4.80 o 
   5   1   9      440.48      404.68     20.09 o 
   6   1   9     3591.17     3702.64     92.26 o 
   7   1   9     1218.14     1168.67     35.96 o 
   8   1   9       35.35       32.35     11.56 o 
   9   1   9      281.36      296.38     21.75 o 
  10   1   9       15.77       22.60     15.23 o 
  11   1   9       50.37       46.64     25.80 o 
 -12   2   9       88.52      135.79     20.91 o 
 -11   2   9      108.34       99.56     16.87 o 
 -10   2   9      292.73      330.41     41.67 o 
  -9   2   9       65.99       62.55      8.46 o 
  -8   2   9      260.69      266.71     13.82 o 
  -7   2   9      605.40      655.68     14.11 o 
  -6   2   9     1168.35     1119.11     16.88 o 
  -5   2   9      528.97      580.92      9.04 o 
  -4   2   9      203.08      212.18      4.83 o 
  -3   2   9        2.56        3.33      1.88 o 
  -2   2   9     4136.18     4054.55     49.80 o 
  -1   2   9       95.94       82.62      3.25 o 
   0   2   9      258.87      255.47      5.02 o 
   1   2   9      774.04      804.18     11.02 o 
   2   2   9     4582.02     4649.96     53.69 o 
   3   2   9      192.54      227.35      6.10 o 
   4   2   9       51.43       46.71      4.37 o 
   5   2   9      298.84      289.50     24.81 o 
   6   2   9      671.12      611.16     22.61 o 
   7   2   9      289.15      300.87     17.30 o 
   8   2   9     2215.41     2342.57     63.65 o 
   9   2   9      187.51      159.07     28.78 o 
  10   2   9      126.06      106.17     24.81 o 
  11   2   9        4.29        4.96     27.78 o 
 -11   3   9       15.24       13.46     12.85 o 
 -10   3   9      113.02      120.66     16.37 o 
  -9   3   9       11.09        8.39      8.75 o 
  -8   3   9        0.42       -3.31      6.83 o 
  -7   3   9      195.80      195.21      9.46 o 
  -6   3   9      518.14      583.94     11.93 o 
  -5   3   9     1709.75     1809.74     24.20 o 
  -4   3   9        0.34       -2.09      2.09 o 
  -3   3   9       95.38       96.71      4.19 o 
  -2   3   9      222.95      221.37      4.59 o 
  -1   3   9        0.48        1.88      1.85 o 
   0   3   9       42.21       41.45      2.75 o 
   1   3   9      178.91      159.91      6.43 o 
   2   3   9      167.92      169.13      6.29 o 
   3   3   9       29.84       19.65      2.92 o 
   4   3   9      133.49      137.57     13.86 o 
   5   3   9     3181.73     3073.22     52.47 o 
   6   3   9      333.52      291.91     11.37 o 
   7   3   9     2083.35     2063.08     56.29 o 
   8   3   9      228.82      249.05     27.29 o 
   9   3   9       36.33       27.29     17.36 o 
  10   3   9        2.31        7.94     21.33 o 
 -11   4   9       17.64        9.47     13.34 o 
 -10   4   9      542.76      551.33     24.23 o 
  -9   4   9       21.82       38.88     10.24 o 
  -8   4   9      189.09      199.28     13.69 o 
  -7   4   9      274.12      270.74     18.33 o 
  -6   4   9      448.50      458.40     11.98 o 
  -5   4   9       60.40       76.87      5.46 o 
  -4   4   9      212.05      233.19      5.55 o 
  -3   4   9        5.75        6.05      2.08 o 
  -2   4   9      314.90      264.24      5.86 o 
  -1   4   9      180.52      203.25      5.27 o 
   0   4   9        2.38        3.07      2.26 o 
   1   4   9      326.12      285.90      6.44 o 
   2   4   9       10.50        3.33      2.52 o 
   3   4   9      674.18      659.89     11.57 o 
   4   4   9     1086.61     1029.29     16.77 o 
   5   4   9      224.40      236.22      8.74 o 
   6   4   9      149.19      121.77     19.60 o 
   7   4   9      277.46      252.72     14.14 o 
   8   4   9      147.87      169.67     25.30 o 
   9   4   9      166.04      147.35     24.81 o 
  10   4   9      173.17      151.32     28.78 o 
 -11   5   9       32.31       41.18     22.33 o 
 -10   5   9        1.26       -7.70     11.16 o 
  -9   5   9      157.87      152.38     13.69 o 
  -8   5   9        0.43        1.52      6.09 o 
  -7   5   9        3.69       13.09      5.93 o 
  -6   5   9      353.91      355.48     12.53 o 
  -5   5   9       16.19       18.65      3.54 o 
  -4   5   9      348.05      362.55     11.17 o 
  -3   5   9      135.81      149.81      5.73 o 
  -2   5   9       19.73       22.42      2.63 o 
  -1   5   9     1324.48     1286.46     21.53 o 
   0   5   9     1397.03     1327.86     23.89 o 
   1   5   9      440.71      443.79     10.21 o 
   2   5   9     1081.89     1034.71     19.87 o 
   3   5   9      302.02      324.11      9.76 o 
   4   5   9      426.03      419.15     12.01 o 
   5   5   9     1326.26     1367.14     26.10 o 
   6   5   9      757.37      716.59     41.43 o 
   7   5   9       35.46       28.44      8.07 o 
   8   5   9       21.50       20.34     13.89 o 
   9   5   9      143.54      147.35     24.31 o 
 -10   6   9       77.34       86.38     21.58 o 
  -9   6   9      504.10      477.79     40.68 o 
  -8   6   9       82.62       79.39      7.97 o 
  -7   6   9     1141.50     1113.45     34.18 o 
  -6   6   9       16.28       23.13      5.17 o 
  -5   6   9      675.73      630.69     15.64 o 
  -4   6   9      463.60      429.66     12.09 o 
  -3   6   9     1848.12     1753.27     25.16 o 
  -2   6   9       28.42       32.02      3.10 o 
  -1   6   9      603.96      587.34     12.05 o 
   0   6   9      117.80       98.90      6.67 o 
   1   6   9      205.93      210.41     10.03 o 
   2   6   9      513.57      496.19     11.64 o 
   3   6   9      218.12      196.32      9.35 o 
   4   6   9        1.23       -1.87      6.27 o 
   5   6   9       46.53       32.17      8.03 o 
   6   6   9        3.76        5.95     11.41 o 
   7   6   9      578.98      563.60     34.23 o 
   8   6   9        0.04        8.99     11.66 o 
   9   6   9      297.21      291.23     29.27 o 
  -9   7   9        0.00      -14.39     14.39 o 
  -8   7   9       45.49       39.65      7.17 o 
  -7   7   9       18.94       24.87      7.12 o 
  -6   7   9      364.88      363.89     16.69 o 
  -5   7   9      330.32      331.76     11.11 o 
  -4   7   9        3.22       -2.04      3.53 o 
  -3   7   9       20.93       21.43      4.16 o 
  -2   7   9       85.35       66.85      4.19 o 
  -1   7   9       21.07       31.34      4.47 o 
   0   7   9       30.35       32.49      4.73 o 
   1   7   9      306.54      286.37      9.85 o 
   2   7   9      569.83      545.65     13.88 o 
   3   7   9      199.40      202.02     16.61 o 
   4   7   9      499.75      507.31     17.19 o 
   5   7   9       42.87       32.83     13.31 o 
   6   7   9       35.99       40.67     11.30 o 
   7   7   9       25.53       14.88     14.39 o 
   8   7   9        6.96       19.85     16.37 o 
  -9   8   9       17.69       16.17      8.12 o 
  -8   8   9       66.99       79.28      8.06 o 
  -7   8   9        7.63        7.10      7.21 o 
  -6   8   9        3.21        0.84      5.61 o 
  -5   8   9       12.95       11.05      4.54 o 
  -4   8   9      103.04      109.95      7.57 o 
  -3   8   9        1.94       -3.11      3.58 o 
  -2   8   9      113.46      127.74      5.44 o 
  -1   8   9       68.88       76.32      5.25 o 
   0   8   9       63.63       49.30      6.58 o 
   1   8   9       25.18       17.09      6.15 o 
   2   8   9       99.32      110.06      8.16 o 
   3   8   9      160.35      161.75     11.03 o 
   4   8   9      188.15      171.75     25.51 o 
   5   8   9        0.26        5.48      9.50 o 
   6   8   9        0.02      -12.71     12.71 o 
   7   8   9       83.22       52.09     19.85 o 
   8   8   9        1.09       27.29     21.83 o 
  -8   9   9       16.90       18.64      7.93 o 
  -7   9   9       17.85       28.89      7.10 o 
  -6   9   9       85.15       85.04      6.45 o 
  -5   9   9        4.53        6.86      4.70 o 
  -4   9   9       98.42       99.58      6.35 o 
  -3   9   9       18.78       21.45      4.73 o 
  -2   9   9      259.11      265.70     11.82 o 
  -1   9   9       30.16       17.97      4.93 o 
   0   9   9      246.15      242.31     21.12 o 
   1   9   9        2.05       13.40      8.42 o 
   2   9   9        0.00        0.50      9.12 o 
   3   9   9       63.83       68.77     11.93 o 
   4   9   9        0.30        5.49      9.18 o 
   5   9   9      201.77      253.41     16.42 o 
   6   9   9        0.76       -5.03     11.68 o 
   7   9   9      181.73      326.45     34.73 o 
  -7  10   9       22.65       26.44     10.87 o 
  -6  10   9        2.92        6.67      7.17 o 
  -5  10   9        1.15       17.45      7.83 o 
  -4  10   9       74.23       67.21     11.63 o 
  -3  10   9      224.63      273.16     14.34 o 
  -2  10   9       10.12       -0.10      7.27 o 
  -1  10   9        1.10        5.16     11.41 o 
   0  10   9        0.37       19.20     17.86 o 
   1  10   9      343.30      332.38     17.37 o 
   2  10   9      108.18       70.01     11.91 o 
   3  10   9        1.84       -4.61     10.81 o 
   4  10   9        0.29        4.24     12.50 o 
   5  10   9       28.10       54.01     15.94 o 
   6  10   9       70.72      118.49     15.87 o 
  -6  11   9        4.52       15.79     11.74 o 
  -5  11   9        0.37       -8.10      8.10 o 
  -4  11   9       76.03       97.21     11.92 o 
  -3  11   9       77.76       80.52     13.48 o 
  -2  11   9       76.90       82.69      9.15 o 
  -1  11   9      100.35       83.44     11.01 o 
   0  11   9      146.67      185.30     13.30 o 
   1  11   9       19.03       17.02     10.97 o 
   2  11   9      514.77      551.78     24.23 o 
   3  11   9       54.01       42.42     13.68 o 
   4  11   9      200.86      252.23     23.47 o 
   5  11   9       21.54       28.78     31.26 o 
  -3  12   9       81.19       81.86     15.38 o 
  -2  12   9       89.48      127.82     14.96 o 
  -1  12   9       11.50       19.27     11.79 o 
   0  12   9      206.89      245.55     17.79 o 
   1  12   9       32.10       60.03     25.30 o 
 -12   0  10      118.05      135.35     18.53 o 
 -10   0  10      780.78      712.76     27.79 o 
  -8   0  10      694.00      674.70     18.73 o 
  -6   0  10      843.44      912.38     28.06 o 
  -4   0  10     2360.29     2305.85     38.35 o 
  -2   0  10      236.33      310.75     23.85 o 
   0   0  10       44.86       83.72      4.48 o 
   2   0  10     1817.30     1798.71     46.13 o 
   4   0  10     1390.74     1434.79     55.57 o 
   6   0  10      623.40      557.15     31.26 o 
   8   0  10        1.47        8.93     16.37 o 
  10   0  10        8.69        8.93     22.82 o 
 -12   1  10        4.74        1.17     12.04 o 
 -11   1  10        0.06       10.41     10.14 o 
 -10   1  10       20.88       29.48      7.35 o 
  -9   1  10       61.00       58.63      5.97 o 
  -8   1  10      218.28      198.25      7.76 o 
  -7   1  10      254.38      264.31      7.79 o 
  -6   1  10      336.27      344.03     10.32 o 
  -5   1  10     2415.80     2426.48     30.91 o 
  -4   1  10     1224.75     1248.83     17.10 o 
  -3   1  10     5186.96     5173.27     63.20 o 
  -2   1  10     2995.06     3131.93     45.60 o 
  -1   1  10        0.04        0.58      1.60 o 
   0   1  10       64.86       58.37      2.69 o 
   1   1  10       10.04       24.42      2.31 o 
   2   1  10       82.22       96.68      3.79 o 
   3   1  10      176.05      187.54      7.40 o 
   4   1  10       66.43       75.12      7.35 o 
   5   1  10     1642.48     1641.39     44.90 o 
   6   1  10      286.45      294.63     18.85 o 
   7   1  10      417.08      492.87     22.27 o 
   8   1  10      440.50      466.62     23.66 o 
   9   1  10      103.15      162.39     19.85 o 
  10   1  10       49.26       40.92     16.80 o 
  11   1  10      139.89      141.89     34.73 o 
 -12   2  10       49.44       56.06     29.27 o 
 -11   2  10        9.26       14.37      9.17 o 
 -10   2  10       25.38       30.26      8.30 o 
  -9   2  10       24.24       33.65      7.97 o 
  -8   2  10       67.99       62.60      5.30 o 
  -7   2  10        4.35        5.53      3.46 o 
  -6   2  10        4.20       -1.29      2.96 o 
  -5   2  10      855.23      883.94     12.46 o 
  -4   2  10      726.72      677.70     11.50 o 
  -3   2  10      563.51      452.45      7.88 o 
  -2   2  10     1495.74     1379.88     19.76 o 
  -1   2  10     4834.43     5136.22     59.06 o 
   0   2  10     1018.43     1027.80     13.65 o 
   1   2  10      346.12      448.57      7.39 o 
   2   2  10      731.40      708.54     11.99 o 
   3   2  10      726.47      658.72     11.67 o 
   4   2  10      913.05      897.34     16.32 o 
   5   2  10       56.23       59.09      9.29 o 
   6   2  10      101.51      101.67     20.84 o 
   7   2  10      106.56       90.80     12.80 o 
   8   2  10       14.38       26.76     12.45 o 
   9   2  10      252.41      264.53     23.09 o 
  10   2  10        2.80      -18.85     18.85 o 
 -11   3  10        2.54       -1.32     12.57 o 
 -10   3  10       33.20       39.52     12.22 o 
  -9   3  10      265.86      298.00     17.09 o 
  -8   3  10      386.20      374.12     42.42 o 
  -7   3  10      311.84      286.37     27.04 o 
  -6   3  10      179.54      169.12      6.45 o 
  -5   3  10        0.00        0.77      2.75 o 
  -4   3  10      263.08      219.18      5.86 o 
  -3   3  10       36.47       46.51      2.94 o 
  -2   3  10      137.75      173.42      5.11 o 
  -1   3  10       86.15      100.62      4.51 o 
   0   3  10      767.54      861.92     12.79 o 
   1   3  10        2.80        3.59      2.45 o 
   2   3  10      248.27      209.04      7.13 o 
   3   3  10      810.93      829.67     13.95 o 
   4   3  10      106.58      122.95      5.99 o 
   5   3  10       86.82       79.75      6.42 o 
   6   3  10      651.28      632.56     24.03 o 
   7   3  10      169.06      184.30     16.31 o 
   8   3  10      260.34      280.81     28.78 o 
   9   3  10      155.52      155.78     25.80 o 
  10   3  10      221.57      241.61     33.74 o 
 -11   4  10       68.46       96.10     16.31 o 
 -10   4  10      170.02      164.36     15.89 o 
  -9   4  10       62.52       44.06     10.66 o 
  -8   4  10        0.24       -7.89      7.89 o 
  -7   4  10       56.76       66.14     11.03 o 
  -6   4  10      349.11      362.66     12.10 o 
  -5   4  10       12.02       11.68      3.90 o 
  -4   4  10      526.62      457.69      9.01 o 
  -3   4  10      188.79      162.24      4.78 o 
  -2   4  10        0.08        2.07      2.16 o 
  -1   4  10     1123.39     1094.06     16.72 o 
   0   4  10        5.11       20.08      2.68 o 
   1   4  10      892.83      963.78     19.01 o 
   2   4  10      372.00      348.19      7.70 o 
   3   4  10      692.88      700.02     12.28 o 
   4   4  10       27.47       35.14      4.21 o 
   5   4  10      518.06      520.91     15.63 o 
   6   4  10        0.55       -3.85      5.93 o 
   7   4  10       15.34        4.96     12.40 o 
   8   4  10        2.61       15.88     17.36 o 
   9   4  10        7.40       11.41     18.85 o 
  10   4  10       41.05       37.71     24.81 o 
 -10   5  10      167.95      163.89     15.82 o 
  -9   5  10       54.41       62.62     10.86 o 
  -8   5  10      112.13      101.63      9.03 o 
  -7   5  10      241.53      225.57     19.14 o 
  -6   5  10      105.65      107.02      7.06 o 
  -5   5  10     1445.58     1423.96     21.47 o 
  -4   5  10      268.20      264.05      6.77 o 
  -3   5  10      878.85      844.02     11.91 o 
  -2   5  10      659.36      730.73     14.94 o 
  -1   5  10        0.09        4.73      3.51 o 
   0   5  10      167.39      176.59      6.92 o 
   1   5  10       67.91       46.83      3.80 o 
   2   5  10     2407.31     2418.48     34.65 o 
   3   5  10      850.29      841.29     14.48 o 
   4   5  10       96.65       92.65      5.75 o 
   5   5  10     1332.18     1341.36     25.95 o 
   6   5  10      114.00       98.22     20.59 o 
   7   5  10      235.37      217.69     13.23 o 
   8   5  10      295.71      271.88     23.32 o 
 -10   6  10       21.14        7.34      9.69 o 
  -9   6  10       32.03       10.42     14.64 o 
  -8   6  10        4.28        6.55      6.22 o 
  -7   6  10       42.32       41.11      8.52 o 
  -6   6  10      259.35      228.40      9.11 o 
  -5   6  10      133.22      115.58      7.26 o 
  -4   6  10       20.51       22.51      3.93 o 
  -3   6  10      166.02      166.86      6.08 o 
  -2   6  10      389.07      393.27     13.05 o 
  -1   6  10      479.39      445.54     10.47 o 
   0   6  10       83.91       96.90      6.16 o 
   1   6  10        0.01        2.18      4.23 o 
   2   6  10     1115.05     1099.72     20.17 o 
   3   6  10       74.26       58.18      6.81 o 
   4   6  10      898.43      858.23     25.06 o 
   5   6  10      210.92      195.14     12.60 o 
   6   6  10       80.82       99.23     17.36 o 
   7   6  10       21.30       25.84     15.13 o 
   8   6  10       22.59       36.36     10.35 o 
   9   6  10        7.26       15.38     18.85 o 
  -9   7  10      383.18      403.90     33.24 o 
  -8   7  10        0.07        6.89      6.43 o 
  -7   7  10      357.73      337.47     11.81 o 
  -6   7  10       32.43       28.56      9.73 o 
  -5   7  10      744.63      726.48     17.86 o 
  -4   7  10       60.70       66.09      4.75 o 
  -3   7  10      666.62      633.38     11.61 o 
  -2   7  10      109.60      110.78      7.26 o 
  -1   7  10       16.36       10.39      5.34 o 
   0   7  10        9.30       12.67      4.76 o 
   1   7  10       20.73       21.73      5.78 o 
   2   7  10        6.48        5.15      5.82 o 
   3   7  10       85.13       80.56      7.90 o 
   4   7  10      413.28      425.12     14.44 o 
   5   7  10      148.15      166.55     13.13 o 
   6   7  10       20.51        0.99     14.88 o 
   7   7  10        2.73      -13.89     13.89 o 
   8   7  10       12.25        7.94     16.37 o 
  -9   8  10       56.79       65.12     10.66 o 
  -8   8  10       91.29      100.62      8.77 o 
  -7   8  10       57.90       66.89      9.10 o 
  -6   8  10        2.37       -1.50      5.85 o 
  -5   8  10       47.50       40.25      6.15 o 
  -4   8  10      216.36      198.00      7.35 o 
  -3   8  10       15.87       23.14      3.89 o 
  -2   8  10      836.14      774.58     15.68 o 
  -1   8  10      157.61      147.44      9.57 o 
   0   8  10      487.85      422.74     14.15 o 
   1   8  10      252.87      247.29     13.16 o 
   2   8  10      499.52      472.94     15.47 o 
   3   8  10      455.70      439.32     14.61 o 
   4   8  10      766.06      777.97     22.99 o 
   5   8  10      206.43      188.67     13.96 o 
   6   8  10       45.91       48.73     14.27 o 
   7   8  10       54.51       58.54     20.84 o 
   8   8  10        4.63       12.40     22.33 o 
  -8   9  10      158.06      188.10     13.35 o 
  -7   9  10        1.16       19.13      8.46 o 
  -6   9  10      336.10      347.65     13.82 o 
  -5   9  10       10.02        5.09      5.13 o 
  -4   9  10      477.45      511.47     10.75 o 
  -3   9  10      147.40      153.08      6.33 o 
  -2   9  10      109.32      109.76      7.66 o 
  -1   9  10      207.46      200.28      9.36 o 
   0   9  10        3.73        3.45      6.06 o 
   1   9  10       30.21       32.34     11.56 o 
   2   9  10      319.10      327.17     18.06 o 
   3   9  10      145.07      112.62     13.68 o 
   4   9  10       28.10       44.96     10.47 o 
   5   9  10       14.24       -7.62     10.45 o 
   6   9  10        4.11       10.36     14.02 o 
   7   9  10       16.86        4.47     23.81 o 
  -7  10  10        1.32       -4.13     11.70 o 
  -6  10  10       46.37       40.75      8.12 o 
  -5  10  10        3.00       -1.44      8.02 o 
  -4  10  10        6.84       13.00      5.46 o 
  -3  10  10      141.10      150.75      8.45 o 
  -2  10  10       33.78       38.00      5.96 o 
  -1  10  10      364.02      389.95     28.78 o 
   0  10  10        9.34        6.02     16.62 o 
   1  10  10      175.80      175.67     15.23 o 
   2  10  10      172.68      194.73     16.13 o 
   3  10  10      193.82      196.71     20.34 o 
   4  10  10       34.51       59.84     14.66 o 
   5  10  10       64.73       59.69     17.86 o 
   6  10  10       33.99       43.84     22.08 o 
  -6  11  10       51.10       44.16     33.24 o 
  -5  11  10       90.50       88.53     12.95 o 
  -4  11  10       19.25       23.89      8.57 o 
  -3  11  10       63.39       93.46      9.67 o 
  -2  11  10      116.93      107.59     13.89 o 
  -1  11  10        0.27       -7.80     13.64 o 
   0  11  10      108.26      124.01     17.36 o 
   1  11  10       24.50       16.28     17.61 o 
   2  11  10       13.98       21.11     12.92 o 
   3  11  10        2.89       14.01     14.91 o 
   4  11  10       13.64       -3.97     23.32 o 
 -11   0  11       55.10       63.35     13.48 o 
  -9   0  11       53.49       33.58      7.99 o 
  -7   0  11      323.24      279.19     14.53 o 
  -5   0  11        5.32       12.29      4.38 o 
  -3   0  11      598.28      720.47     19.74 o 
  -1   0  11      123.68       78.80      5.02 o 
   1   0  11     1146.23     1199.06     33.30 o 
   3   0  11       73.18       85.96      9.10 o 
   5   0  11      496.60      560.13     30.26 o 
   7   0  11       42.68       44.16     16.37 o 
   9   0  11      244.26      250.05     31.26 o 
  11   0  11      463.50      458.42     48.12 o 
 -12   1  11       61.29       53.62     14.44 o 
 -11   1  11       13.94       29.26     10.72 o 
 -10   1  11      144.51      154.88     15.75 o 
  -9   1  11       25.42       27.07      5.67 o 
  -8   1  11      103.16      115.07      6.66 o 
  -7   1  11       15.00       12.66      5.95 o 
  -6   1  11       46.38       49.37      4.92 o 
  -5   1  11        6.88        7.28      2.61 o 
  -4   1  11      431.70      462.28      9.43 o 
  -3   1  11      657.30      682.92     12.60 o 
  -2   1  11      111.84      139.47      4.45 o 
  -1   1  11     1396.43     1549.25     20.41 o 
   0   1  11     1175.32     1065.56     13.25 o 
   1   1  11       39.85       68.14      3.47 o 
   2   1  11      170.01      146.81      4.79 o 
   3   1  11       12.66       25.92      4.51 o 
   4   1  11      219.31      211.05     13.33 o 
   5   1  11        3.06       -0.24      7.54 o 
   6   1  11       15.87        9.43      9.47 o 
   7   1  11       11.89       10.91     10.70 o 
   8   1  11       48.39       47.37     12.57 o 
   9   1  11       20.56       35.25     15.58 o 
  10   1  11        7.43       28.69     17.53 o 
 -12   2  11       21.29       42.67     29.27 o 
 -11   2  11        0.07       10.16      9.21 o 
 -10   2  11       32.51       30.43      8.35 o 
  -9   2  11      100.22      105.18     10.41 o 
  -8   2  11      486.77      460.85     11.52 o 
  -7   2  11      679.06      675.67     13.99 o 
  -6   2  11      415.30      353.14      8.52 o 
  -5   2  11      779.63      789.28     12.32 o 
  -4   2  11        0.95        3.97      2.28 o 
  -3   2  11     1405.08     1397.83     20.47 o 
  -2   2  11     1747.44     1688.95     23.21 o 
  -1   2  11      795.79      830.88     11.66 o 
   0   2  11      509.81      474.36     10.34 o 
   1   2  11      337.18      392.19      7.47 o 
   2   2  11      156.71      180.05      5.62 o 
   3   2  11       11.00        9.34      3.11 o 
   4   2  11        4.38        1.94      3.90 o 
   5   2  11      194.13      194.73     14.03 o 
   6   2  11      214.16      227.86     16.13 o 
   7   2  11      203.29      209.39     17.54 o 
   8   2  11      357.55      360.56     34.98 o 
   9   2  11       59.20       70.81     15.96 o 
  10   2  11      383.10      444.53     39.69 o 
 -11   3  11       64.04       73.71     11.98 o 
 -10   3  11        0.01        1.13      8.39 o 
  -9   3  11        3.62        1.32      8.58 o 
  -8   3  11      102.17       94.17      8.30 o 
  -7   3  11      456.02      472.70     19.85 o 
  -6   3  11      250.76      256.89      9.44 o 
  -5   3  11     1071.16     1010.24     16.17 o 
  -4   3  11        0.65        0.72      2.62 o 
  -3   3  11       15.83       21.61      3.26 o 
  -2   3  11      451.96      439.77      8.63 o 
  -1   3  11      116.80      124.33      4.65 o 
   0   3  11     1310.66     1259.75     19.02 o 
   1   3  11      245.40      214.51      8.09 o 
   2   3  11      137.33      141.13      5.33 o 
   3   3  11      748.63      716.29     19.97 o 
   4   3  11      961.92      951.74     17.61 o 
   5   3  11      744.98      720.90     22.34 o 
   6   3  11       90.64       60.73     11.23 o 
   7   3  11      105.67       85.69     12.77 o 
   8   3  11       95.77      103.69     21.83 o 
   9   3  11      188.03      212.34     30.26 o 
  10   3  11      354.34      357.21     38.70 o 
 -11   4  11        0.51       -2.01     13.91 o 
 -10   4  11      109.88       95.10     16.45 o 
  -9   4  11        2.95        4.76      7.20 o 
  -8   4  11       50.07       51.06      7.52 o 
  -7   4  11      208.71      182.91      8.09 o 
  -6   4  11      398.99      409.01     14.84 o 
  -5   4  11      945.34      924.61     15.39 o 
  -4   4  11      782.22      765.53     12.14 o 
  -3   4  11      888.46      807.77     12.34 o 
  -2   4  11      346.40      350.05      8.80 o 
  -1   4  11      977.37      941.32     15.46 o 
   0   4  11      351.57      339.48      7.54 o 
   1   4  11      116.33      116.61      8.14 o 
   2   4  11      382.43      410.56      8.85 o 
   3   4  11      147.00      147.55      5.87 o 
   4   4  11       23.48       26.39      4.27 o 
   5   4  11      196.35      193.26     11.60 o 
   6   4  11        6.42        8.67      6.17 o 
   7   4  11       90.87       71.94     15.38 o 
   8   4  11        0.73      -16.87     16.87 o 
   9   4  11      244.69      254.51     31.26 o 
 -10   5  11        0.27       -2.43     10.72 o 
  -9   5  11       91.27       92.67     12.07 o 
  -8   5  11        1.81        0.04      8.40 o 
  -7   5  11       60.16       57.12      6.04 o 
  -6   5  11      260.51      258.10     10.18 o 
  -5   5  11      133.89      131.49      5.93 o 
  -4   5  11       51.48       51.99      4.71 o 
  -3   5  11       48.84       48.69      3.60 o 
  -2   5  11      781.99      705.35     12.39 o 
  -1   5  11      342.11      347.63      8.04 o 
   0   5  11      616.30      596.01     10.98 o 
   1   5  11       43.76       42.96      4.22 o 
   2   5  11      311.07      316.24      8.02 o 
   3   5  11     1811.91     1871.61     27.85 o 
   4   5  11      154.24      169.30      7.11 o 
   5   5  11     1319.85     1348.26     26.65 o 
   6   5  11      290.40      285.38     23.32 o 
   7   5  11        8.44       -5.25      8.33 o 
   8   5  11       11.59       16.87     13.40 o 
   9   5  11      124.16      125.02     26.79 o 
 -10   6  11      122.27      118.46     15.50 o 
  -9   6  11       96.46       92.03     11.29 o 
  -8   6  11        2.63       -0.90      6.53 o 
  -7   6  11      252.98      265.45     15.54 o 
  -6   6  11        3.66       -0.63      3.77 o 
  -5   6  11      337.37      333.10      8.38 o 
  -4   6  11       47.63       46.68      3.68 o 
  -3   6  11      426.29      434.53      9.46 o 
  -2   6  11      432.45      407.64     11.54 o 
  -1   6  11      185.51      161.64      7.27 o 
   0   6  11        0.11        2.08      4.36 o 
   1   6  11        4.88        3.36      3.65 o 
   2   6  11      131.85      143.22      7.68 o 
   3   6  11        4.39       -1.43      4.37 o 
   4   6  11       56.53       67.38      6.01 o 
   5   6  11       25.00       15.50      6.76 o 
   6   6  11        0.13        0.22      7.39 o 
   7   6  11      278.35      257.98     14.96 o 
   8   6  11       26.08       18.60     10.24 o 
  -9   7  11        6.58        9.97      9.07 o 
  -8   7  11       27.69       36.78      7.34 o 
  -7   7  11       49.82       56.01      6.89 o 
  -6   7  11      347.29      350.28      9.39 o 
  -5   7  11       75.04       72.60      7.38 o 
  -4   7  11        3.87        1.96      3.50 o 
  -3   7  11      866.64      844.54     14.59 o 
  -2   7  11      546.22      499.78     13.36 o 
  -1   7  11       80.49       82.15      9.17 o 
   0   7  11      371.93      331.86     11.53 o 
   1   7  11      152.23      158.47      8.31 o 
   2   7  11      877.97      879.38     20.14 o 
   3   7  11       30.33       34.06      7.41 o 
   4   7  11      688.73      680.41     18.34 o 
   5   7  11       30.00       39.00     10.36 o 
   6   7  11        0.03      -14.39     14.39 o 
   7   7  11       14.71       21.33     16.87 o 
   8   7  11        7.38       30.26     18.36 o 
  -8   8  11       43.95       41.78      7.53 o 
  -7   8  11       56.97       55.92      7.36 o 
  -6   8  11       48.93       44.36      5.94 o 
  -5   8  11       23.16       21.67      4.65 o 
  -4   8  11        0.45        2.95      4.05 o 
  -3   8  11       77.91       77.97      7.06 o 
  -2   8  11      139.36      127.36      7.44 o 
  -1   8  11       14.36       25.13      6.40 o 
   0   8  11       67.50       70.37      8.26 o 
   1   8  11      214.82      220.87     21.65 o 
   2   8  11        6.06        8.32      6.73 o 
   3   8  11       53.19       44.67      8.31 o 
   4   8  11       32.81       23.89     11.56 o 
   5   8  11       21.92       16.43      9.54 o 
   6   8  11        9.49        6.95     17.86 o 
   7   8  11       62.78       36.71     20.34 o 
  -8   9  11       62.90       74.01     10.77 o 
  -7   9  11        4.09        5.14      5.60 o 
  -6   9  11      228.73      242.42      8.73 o 
  -5   9  11        3.16        1.72      4.81 o 
  -4   9  11       10.12       10.87      4.72 o 
  -3   9  11       12.74        9.56      5.08 o 
  -2   9  11      262.97      243.99     10.88 o 
  -1   9  11      231.34      252.14     11.65 o 
   0   9  11        1.40       -1.03      7.13 o 
   1   9  11      145.03      166.73     11.74 o 
   2   9  11       19.59       19.77     10.39 o 
   3   9  11       20.83        8.13     10.49 o 
   4   9  11       13.09       10.28      9.56 o 
   5   9  11      259.85      298.61     17.45 o 
   6   9  11       16.78       24.29     17.24 o 
   7   9  11       91.89      118.57     28.28 o 
  -7  10  11       10.02       33.74     32.74 o 
  -6  10  11       18.18       31.44      9.39 o 
  -5  10  11        0.88        7.72      6.22 o 
  -4  10  11       37.12       42.59      5.62 o 
  -3  10  11       33.51       46.26      6.28 o 
  -2  10  11       69.22       71.11      7.31 o 
  -1  10  11       15.50       16.84      7.49 o 
   0  10  11      235.56      273.26     12.31 o 
   1  10  11      152.75      140.91     14.72 o 
   2  10  11      103.78      101.61     16.37 o 
   3  10  11        4.97       14.01     12.77 o 
   4  10  11        0.99        4.79     13.83 o 
   5  10  11        8.40        7.33     16.44 o 
   6  10  11       19.03        2.98     20.70 o 
  -5  11  11        3.51       35.22     27.29 o 
  -4  11  11       12.75        6.32      9.68 o 
  -3  11  11       58.42       68.90      9.43 o 
  -2  11  11      131.64      134.45     12.57 o 
  -1  11  11        2.97        0.14      8.71 o 
   0  11  11      391.03      490.99     22.38 o 
   1  11  11       11.90       -5.26     12.10 o 
   2  11  11      162.87      147.84     17.30 o 
   3  11  11       45.21       41.78     16.44 o 
 -10   0  12      430.19      448.98     25.25 o 
  -8   0  12       77.40       90.02      9.29 o 
  -6   0  12     1535.33     1419.57     48.80 o 
  -4   0  12      546.06      595.03     40.93 o 
  -2   0  12      244.18      257.65      6.93 o 
   0   0  12     7649.38     7365.50    139.75 o 
   2   0  12     3996.32     3926.85     76.53 o 
   4   0  12       23.81        5.46     10.91 o 
   6   0  12        0.09        3.97     12.90 o 
   8   0  12       46.40       23.81     18.36 o 
  10   0  12      222.13      180.09     30.76 o 
 -12   1  12       10.55       22.64     14.68 o 
 -11   1  12        9.87       19.30     11.61 o 
 -10   1  12        0.01       -6.39      9.12 o 
  -9   1  12       17.14        7.42      5.45 o 
  -8   1  12       82.60       82.62      6.17 o 
  -7   1  12      502.66      433.13     10.22 o 
  -6   1  12      587.27      613.35     12.00 o 
  -5   1  12     5318.17     5344.04     71.27 o 
  -4   1  12      260.14      264.35      6.28 o 
  -3   1  12     1303.45     1290.70     18.03 o 
  -2   1  12       15.58       27.24      2.47 o 
  -1   1  12      223.76      212.40      5.75 o 
   0   1  12      567.85      577.67     10.31 o 
   1   1  12      942.42      895.04     14.55 o 
   2   1  12       27.33       32.39      3.27 o 
   3   1  12      770.50      691.38     20.88 o 
   4   1  12      175.28      163.60     14.64 o 
   5   1  12        0.03       12.40      8.42 o 
   6   1  12      392.42      346.82     29.77 o 
   7   1  12      229.78      208.55     17.61 o 
   8   1  12      131.68      151.10     16.84 o 
   9   1  12      466.11      605.49     33.74 o 
  10   1  12       82.17       85.67     20.00 o 
 -11   2  12        4.99       -9.33      9.33 o 
 -10   2  12      193.11      201.51     12.98 o 
  -9   2  12       26.27       23.28      9.11 o 
  -8   2  12      232.63      219.70     10.19 o 
  -7   2  12       16.86       20.80      4.37 o 
  -6   2  12      277.23      250.61      7.52 o 
  -5   2  12      191.71      211.29     10.13 o 
  -4   2  12       70.71       67.11      5.65 o 
  -3   2  12       10.42       11.74      2.82 o 
  -2   2  12       33.89       39.35      2.93 o 
  -1   2  12       71.85       82.32      3.65 o 
   0   2  12       10.76       20.19      2.87 o 
   1   2  12     1130.77     1070.14     16.89 o 
   2   2  12      813.05      792.55     13.56 o 
   3   2  12       63.01       63.95      4.43 o 
   4   2  12      311.03      286.73     10.70 o 
   5   2  12      529.16      510.24     21.04 o 
   6   2  12      166.85      142.65     20.59 o 
   7   2  12       45.00       55.57     12.61 o 
   8   2  12      292.25      299.56     22.03 o 
   9   2  12       54.26       62.26     16.84 o 
  10   2  12       40.27       46.14     26.79 o 
 -11   3  12        5.82       10.22     10.60 o 
 -10   3  12       15.17       24.94     13.18 o 
  -9   3  12      173.75      173.99     11.10 o 
  -8   3  12      299.03      290.84     16.64 o 
  -7   3  12        0.47        4.23      4.69 o 
  -6   3  12     1436.96     1430.39     23.82 o 
  -5   3  12      284.90      280.66      8.82 o 
  -4   3  12      783.12      785.79     13.29 o 
  -3   3  12       96.31      100.64      5.29 o 
  -2   3  12        0.50        1.37      2.55 o 
  -1   3  12        2.53        8.00      2.40 o 
   0   3  12      708.53      628.83     11.31 o 
   1   3  12      111.80       89.85      4.74 o 
   2   3  12        6.34        5.13      4.04 o 
   3   3  12       36.77       37.73      4.15 o 
   4   3  12       91.67       84.88      5.96 o 
   5   3  12      750.19      674.83     18.16 o 
   6   3  12      218.20      203.71     30.76 o 
   7   3  12      145.49      139.44     15.08 o 
   8   3  12      125.67      160.25     26.29 o 
   9   3  12       18.24       28.28     21.83 o 
 -10   4  12       53.77       49.34      8.69 o 
  -9   4  12      259.15      260.60     11.97 o 
  -8   4  12       82.92       84.23      8.86 o 
  -7   4  12      261.06      252.66     11.74 o 
  -6   4  12        0.00       -1.96      4.03 o 
  -5   4  12      221.18      203.65      6.74 o 
  -4   4  12      374.23      318.00      7.71 o 
  -3   4  12        3.39        3.05      2.60 o 
  -2   4  12      312.31      308.70     10.13 o 
  -1   4  12      157.00      151.12      5.81 o 
   0   4  12      654.87      619.97     16.32 o 
   1   4  12      157.75      166.00      6.36 o 
   2   4  12      211.21      207.28      6.70 o 
   3   4  12       26.61       35.05      4.60 o 
   4   4  12       10.37       15.59      4.49 o 
   5   4  12       26.63       28.15      6.14 o 
   6   4  12       81.27       83.36      8.15 o 
   7   4  12      310.08      288.25     24.31 o 
   8   4  12       10.26       -3.97     18.85 o 
   9   4  12      144.13      140.90     27.29 o 
 -10   5  12      229.81      222.91     19.96 o 
  -9   5  12       20.37       15.57      7.78 o 
  -8   5  12        0.05       -6.56      6.56 o 
  -7   5  12      368.77      335.90     12.75 o 
  -6   5  12      177.55      166.16      7.47 o 
  -5   5  12     1521.83     1504.04     23.03 o 
  -4   5  12       87.81      105.63      5.78 o 
  -3   5  12      304.22      270.91      6.60 o 
  -2   5  12      331.36      342.34      8.25 o 
  -1   5  12      268.76      246.89      7.11 o 
   0   5  12       45.94       54.91      4.56 o 
   1   5  12        5.07        7.00      3.57 o 
   2   5  12      338.59      334.92     10.83 o 
   3   5  12      833.16      812.16     16.01 o 
   4   5  12      317.39      305.86      9.22 o 
   5   5  12        3.06       -0.28      6.34 o 
   6   5  12       80.08       36.79      9.67 o 
   7   5  12       27.68       49.64      9.53 o 
   8   5  12       67.06       73.92     18.36 o 
   9   5  12      344.07      397.89     38.20 o 
  -9   6  12       71.74       74.57      9.36 o 
  -8   6  12       46.45       60.39      7.65 o 
  -7   6  12        0.07       -3.74      5.06 o 
  -6   6  12      167.55      164.21      7.58 o 
  -5   6  12       33.15       28.32      4.35 o 
  -4   6  12       77.58       76.39      4.63 o 
  -3   6  12      101.78       93.15      5.39 o 
  -2   6  12      514.43      521.11     11.74 o 
  -1   6  12      266.72      249.68      7.38 o 
   0   6  12      101.37      103.86      5.63 o 
   1   6  12        2.90        3.33      4.01 o 
   2   6  12      111.62      112.06      7.46 o 
   3   6  12        2.15        8.96      5.10 o 
   4   6  12       26.82       32.65      6.14 o 
   5   6  12        2.10        1.56      6.05 o 
   6   6  12        1.07       -7.61      7.84 o 
   7   6  12        0.08       -2.20      9.53 o 
   8   6  12       36.62       30.09     11.80 o 
  -9   7  12      206.26      192.74     11.66 o 
  -8   7  12       29.06       29.35      6.85 o 
  -7   7  12      289.32      302.83      9.99 o 
  -6   7  12       29.60       30.74      4.98 o 
  -5   7  12      231.45      231.15      7.01 o 
  -4   7  12       11.05       10.70      3.86 o 
  -3   7  12      820.63      748.79     15.10 o 
  -2   7  12       37.12       43.36      6.52 o 
  -1   7  12      602.44      553.92     14.99 o 
   0   7  12        1.61        6.22      6.04 o 
   1   7  12        0.33       -0.72      4.51 o 
   2   7  12      164.19      150.37      7.48 o 
   3   7  12       38.32       41.16      5.98 o 
   4   7  12        0.02        2.06      7.96 o 
   5   7  12      152.29      152.47     12.05 o 
   6   7  12       51.73       53.09     16.37 o 
   7   7  12      181.80      224.66     27.29 o 
   8   7  12       91.67      106.67     16.87 o 
  -8   8  12      121.39      143.95     11.77 o 
  -7   8  12        3.46        2.29      5.70 o 
  -6   8  12       19.34       25.88      4.57 o 
  -5   8  12       28.48       29.79      5.55 o 
  -4   8  12      118.67      110.87      7.14 o 
  -3   8  12      289.47      308.76     10.75 o 
  -2   8  12      324.11      301.74     11.13 o 
  -1   8  12      595.66      608.84     16.20 o 
   0   8  12      346.78      334.29     26.80 o 
   1   8  12       12.92        6.92      7.90 o 
   2   8  12      662.20      666.40     17.94 o 
   3   8  12        1.95       10.92      7.89 o 
   4   8  12      588.35      548.78     20.05 o 
   5   8  12       27.99       13.40     11.52 o 
   6   8  12       92.23      108.16     23.32 o 
   7   8  12        8.54       27.78     23.32 o 
  -8   9  12      149.13      160.74     21.83 o 
  -7   9  12        2.56        5.38      5.93 o 
  -6   9  12      250.46      289.12      8.57 o 
  -5   9  12        2.86        0.45      5.06 o 
  -4   9  12      243.02      266.88     14.13 o 
  -3   9  12       38.07       32.64      6.35 o 
  -2   9  12      200.51      202.93     10.41 o 
  -1   9  12        0.02        0.66      7.10 o 
   0   9  12      112.81       81.07      9.99 o 
   1   9  12        3.81       14.20      8.99 o 
   2   9  12       49.27       67.36     10.76 o 
   3   9  12       77.22       85.71     13.28 o 
   4   9  12       12.37       17.35     10.09 o 
   5   9  12       10.30        6.63     11.55 o 
   6   9  12       15.01       28.28     22.82 o 
  -7  10  12       16.83       41.67     17.36 o 
  -6  10  12      277.51      318.69     11.27 o 
  -5  10  12       16.70        9.54      5.67 o 
  -4  10  12        3.50        3.00      5.58 o 
  -3  10  12       33.10       34.36      7.22 o 
  -2  10  12      200.18      177.21     10.24 o 
  -1  10  12      199.93      229.89     11.52 o 
   0  10  12        8.73       17.19      7.99 o 
   1  10  12       97.03       84.91     10.48 o 
   2  10  12       11.93       -6.67     15.13 o 
   3  10  12       94.79       84.08     14.68 o 
   4  10  12       11.52       10.09     18.11 o 
   5  10  12      150.35      228.22     34.73 o 
  -4  11  12        0.18       36.22     23.81 o 
  -3  11  12       72.70       73.48     25.05 o 
  -2  11  12       37.25       52.63     16.87 o 
  -1  11  12       39.95       50.52     11.38 o 
   0  11  12        3.86        1.21     17.36 o 
   1  11  12        6.80        9.43     12.63 o 
   2  11  12        2.60       23.13     15.42 o 
 -11   0  13       39.71       27.57     14.29 o 
  -9   0  13       88.05      100.38     17.35 o 
  -7   0  13     1670.90     1543.65     36.88 o 
  -5   0  13      464.62      463.30     14.20 o 
  -3   0  13        7.59        8.22      3.35 o 
  -1   0  13      682.00      665.31     19.26 o 
   1   0  13       19.23       27.84      4.63 o 
   3   0  13      175.64      200.93     17.36 o 
   5   0  13        2.00        3.47     11.41 o 
   7   0  13      138.41      165.21     24.81 o 
   9   0  13      565.95      529.86     40.19 o 
 -11   1  13       36.48       17.26     10.57 o 
 -10   1  13       93.86      129.28     12.32 o 
  -9   1  13      255.26      237.83     10.11 o 
  -8   1  13      116.07      126.06      7.51 o 
  -7   1  13       69.14       82.36      7.73 o 
  -6   1  13      292.94      280.95     12.71 o 
  -5   1  13       16.71       16.50      6.34 o 
  -4   1  13      228.87      242.98      8.52 o 
  -3   1  13       43.02       33.44      3.84 o 
  -2   1  13      235.91      223.53      7.55 o 
  -1   1  13      115.48      147.56      4.65 o 
   0   1  13      562.22      526.58      8.83 o 
   1   1  13      129.74      137.82      5.36 o 
   2   1  13      347.64      369.79      8.56 o 
   3   1  13      407.46      405.44     17.18 o 
   4   1  13      724.54      657.59     23.68 o 
   5   1  13      180.71      170.48     14.73 o 
   6   1  13      152.97      190.52     16.31 o 
   7   1  13       32.41       35.11     12.92 o 
   8   1  13       25.50       27.19     14.33 o 
   9   1  13       56.31       74.61     17.69 o 
  10   1  13        0.41       13.97     20.17 o 
 -11   2  13        0.90       -5.82     10.14 o 
 -10   2  13       23.56       26.42     11.55 o 
  -9   2  13       25.57       35.31      8.15 o 
  -8   2  13     1021.36      937.95     21.19 o 
  -7   2  13       42.94       41.06      5.97 o 
  -6   2  13     1125.03     1091.81     22.36 o 
  -5   2  13        7.21        7.21      3.36 o 
  -4   2  13        4.71        7.54      3.26 o 
  -3   2  13      170.00      180.03     12.42 o 
  -2   2  13      724.92      713.23     11.71 o 
  -1   2  13      818.50      863.48     15.01 o 
   0   2  13       46.67       59.04      6.25 o 
   1   2  13      545.98      578.81     11.00 o 
   2   2  13       80.58       73.90      4.47 o 
   3   2  13      732.76      720.09     14.75 o 
   4   2  13      617.43      555.24     46.14 o 
   5   2  13      211.13      171.79     28.28 o 
   6   2  13       13.72        9.21     10.70 o 
   7   2  13       49.94       37.09     12.80 o 
   8   2  13      397.80      391.93     23.68 o 
   9   2  13       26.89       11.68     15.82 o 
 -11   3  13      137.86      198.61     15.97 o 
 -10   3  13        0.23       -8.54      8.54 o 
  -9   3  13        6.30        4.82      6.53 o 
  -8   3  13       16.19        8.87      6.41 o 
  -7   3  13       18.50       15.52      5.58 o 
  -6   3  13       59.80       65.10      7.97 o 
  -5   3  13      162.94      162.02      6.01 o 
  -4   3  13      199.44      182.33      6.12 o 
  -3   3  13        2.97        0.12      2.97 o 
  -2   3  13       35.98       37.68      3.81 o 
  -1   3  13       22.52       21.97      3.86 o 
   0   3  13      404.30      444.74      9.76 o 
   1   3  13       31.44       29.00      4.03 o 
   2   3  13        0.29       -1.58      3.39 o 
   3   3  13     1254.08     1245.78     20.09 o 
   4   3  13      439.10      457.90     14.14 o 
   5   3  13      586.25      573.35     26.97 o 
   6   3  13      211.76      220.25     17.53 o 
   7   3  13       93.01       94.71     14.38 o 
   8   3  13      132.90      117.58     23.32 o 
   9   3  13      229.12      251.04     33.74 o 
 -10   4  13      149.83      175.62     12.86 o 
  -9   4  13       27.50       33.38     13.01 o 
  -8   4  13      102.94       94.56     15.72 o 
  -7   4  13      190.42      189.46     10.86 o 
  -6   4  13       95.32       74.00      5.86 o 
  -5   4  13      142.21      121.65      6.59 o 
  -4   4  13      343.24      334.28      8.43 o 
  -3   4  13       49.55       43.10      4.09 o 
  -2   4  13      607.22      624.89     14.71 o 
  -1   4  13       27.09       42.83      4.06 o 
   0   4  13      320.58      317.69      9.47 o 
   1   4  13      309.13      305.93      8.14 o 
   2   4  13     1182.72     1179.06     19.17 o 
   3   4  13      405.86      364.03      9.29 o 
   4   4  13     1129.93     1117.20     19.86 o 
   5   4  13      223.09      215.35     19.17 o 
   6   4  13       34.54       15.84      7.61 o 
   7   4  13       50.47       32.25     14.39 o 
   8   4  13       39.40       75.91     21.33 o 
   9   4  13       56.72       38.20     25.30 o 
 -10   5  13       71.69       80.60     10.60 o 
  -9   5  13       25.81       23.13      8.10 o 
  -8   5  13       25.52       17.54      7.08 o 
  -7   5  13      136.13      145.50      8.13 o 
  -6   5  13       17.05       12.97      4.89 o 
  -5   5  13      187.42      192.60      7.60 o 
  -4   5  13      175.83      169.23      6.49 o 
  -3   5  13      102.55       90.07      7.14 o 
  -2   5  13      297.89      268.17      8.32 o 
  -1   5  13       77.84       69.38      4.90 o 
   0   5  13      224.99      212.07      7.08 o 
   1   5  13      141.13      134.43      6.40 o 
   2   5  13        0.38        2.85      4.09 o 
   3   5  13       69.80       68.67      5.40 o 
   4   5  13      198.10      196.68      9.69 o 
   5   5  13      115.77       86.42     10.37 o 
   6   5  13        1.39       -1.10      8.33 o 
   7   5  13      182.92      184.68     27.78 o 
   8   5  13       25.00       -6.45     14.88 o 
  -9   6  13      302.49      338.73     14.30 o 
  -8   6  13        0.44        1.09      7.25 o 
  -7   6  13      581.70      548.84     13.43 o 
  -6   6  13       12.21       14.96      5.31 o 
  -5   6  13      662.51      589.14     12.18 o 
  -4   6  13      225.93      215.61      7.19 o 
  -3   6  13     2072.10     1954.04     31.82 o 
  -2   6  13       90.06       83.53      6.37 o 
  -1   6  13      622.67      605.88     12.05 o 
   0   6  13        2.59        5.23      4.24 o 
   1   6  13      122.96      118.94      6.51 o 
   2   6  13      128.46      135.52      6.90 o 
   3   6  13      650.42      683.72     15.12 o 
   4   6  13      457.35      427.52     13.81 o 
   5   6  13      182.38      217.46     11.09 o 
   6   6  13       98.95       72.17     10.46 o 
   7   6  13     1043.44     1094.48     33.50 o 
   8   6  13       10.04       23.32     20.84 o 
  -9   7  13       13.54       10.97     13.12 o 
  -8   7  13       72.39       70.56      7.16 o 
  -7   7  13       73.41       83.55      9.98 o 
  -6   7  13      162.23      155.44      7.84 o 
  -5   7  13        0.52        3.35      4.01 o 
  -4   7  13       23.46       12.41      4.02 o 
  -3   7  13        3.54       16.02      5.41 o 
  -2   7  13      263.78      241.09      8.82 o 
  -1   7  13      153.98      151.75      7.71 o 
   0   7  13       23.02       20.62      5.50 o 
   1   7  13      126.19      118.69      8.49 o 
   2   7  13      128.29      126.60     10.97 o 
   3   7  13       34.90       38.35      6.24 o 
   4   7  13      262.10      309.53     11.40 o 
   5   7  13        0.08        0.50      7.07 o 
   6   7  13      126.37      142.31     14.04 o 
   7   7  13      162.72      177.96     15.51 o 
   8   7  13      179.69      234.67     25.30 o 
  -8   8  13        0.02       10.59      7.21 o 
  -7   8  13       36.57       23.85      6.32 o 
  -6   8  13       15.79       14.57      4.75 o 
  -5   8  13      139.31      149.31      6.51 o 
  -4   8  13      361.34      358.87     10.56 o 
  -3   8  13       31.39       34.74      5.55 o 
  -2   8  13       63.76       48.78      7.95 o 
  -1   8  13       17.82       10.57      5.74 o 
   0   8  13        0.81        7.69      6.06 o 
   1   8  13        0.07        2.65      6.19 o 
   2   8  13      717.70      733.67     16.06 o 
   3   8  13        0.36        9.53      8.30 o 
   4   8  13      131.07      139.08     11.85 o 
   5   8  13       52.14       46.65     12.48 o 
   6   8  13      204.80      263.94     30.76 o 
   7   8  13       33.39       22.82     24.81 o 
  -7   9  13        1.57        7.87      7.92 o 
  -6   9  13       69.89       71.38      8.11 o 
  -5   9  13       23.26       23.11      4.92 o 
  -4   9  13        4.29       14.49      5.45 o 
  -3   9  13        8.81        9.89      5.86 o 
  -2   9  13        1.61       11.68      6.82 o 
  -1   9  13       29.06       31.27      9.82 o 
   0   9  13       43.02       36.98     11.05 o 
   1   9  13       86.19       87.75     10.91 o 
   2   9  13       93.04      114.92     15.28 o 
   3   9  13        6.97       26.32     11.45 o 
   4   9  13       14.87       15.01     12.18 o 
   5   9  13      571.26      705.18     26.32 o 
   6   9  13      131.77      173.15     29.77 o 
  -6  10  13        9.48        4.85      8.98 o 
  -5  10  13       27.39       19.25      6.09 o 
  -4  10  13       56.27       60.15      9.33 o 
  -3  10  13      195.73      211.58     11.18 o 
  -2  10  13       18.00       16.57     15.04 o 
  -1  10  13        0.30       -3.31      7.68 o 
   0  10  13        5.20        0.12      9.01 o 
   1  10  13        0.57        8.16      9.88 o 
   2  10  13       31.08       25.64     12.77 o 
   3  10  13      176.28      165.88     18.55 o 
   4  10  13        0.46       36.22     26.29 o 
   5  10  13       26.94       12.90     30.76 o 
  -3  11  13        3.97      -11.91     13.89 o 
  -2  11  13      191.33      179.69     12.94 o 
  -1  11  13        0.02      -10.46     10.46 o 
   0  11  13       35.34       29.77     14.03 o 
 -10   0  14      612.75      588.98     21.94 o 
  -8   0  14      787.99      801.98     22.52 o 
  -6   0  14       98.86      128.03     11.35 o 
  -4   0  14       41.71       35.19      7.37 o 
  -2   0  14      106.18       96.81      8.16 o 
   0   0  14     5789.83     6318.85    329.18 o 
   2   0  14     8124.51     7808.52    262.45 o 
   4   0  14      242.42      276.34     23.32 o 
   6   0  14      431.18      433.12     30.76 o 
   8   0  14       90.66      133.46     24.81 o 
  10   0  14       34.48       36.22     34.23 o 
 -11   1  14       58.93       61.55     12.70 o 
 -10   1  14       84.35       71.72     11.00 o 
  -9   1  14       73.72       47.01      8.53 o 
  -8   1  14     1242.94     1286.12     23.80 o 
  -7   1  14     1505.08     1482.21     23.85 o 
  -6   1  14     2036.18     2021.13     30.14 o 
  -5   1  14     2563.14     2487.04     36.16 o 
  -4   1  14       79.52       93.03      5.29 o 
  -3   1  14      127.33      127.61     10.28 o 
  -2   1  14      154.25      156.94      5.17 o 
  -1   1  14     1283.03     1259.51     22.38 o 
   0   1  14      373.65      365.17      8.29 o 
   1   1  14      490.88      509.28     13.46 o 
   2   1  14       24.60       13.28      4.93 o 
   3   1  14       48.28       50.43      8.75 o 
   4   1  14      170.34      166.95     14.03 o 
   5   1  14      190.04      166.19     15.26 o 
   6   1  14        6.71        0.25     11.23 o 
   7   1  14        6.08       17.12     12.98 o 
   8   1  14      267.82      284.88     22.61 o 
   9   1  14      300.38      338.48     25.74 o 
  10   1  14       16.37       14.88     30.76 o 
 -11   2  14        5.92        1.93     11.67 o 
 -10   2  14       18.44       17.26      9.92 o 
  -9   2  14       10.49        7.18      9.29 o 
  -8   2  14        0.79        4.14      6.21 o 
  -7   2  14      350.02      374.22     12.27 o 
  -6   2  14      110.45      105.86      6.99 o 
  -5   2  14        0.24       -0.08      3.27 o 
  -4   2  14      227.62      195.81      7.23 o 
  -3   2  14        6.31        0.02      3.20 o 
  -2   2  14       55.54       43.83      3.88 o 
  -1   2  14      724.43      701.32     12.51 o 
   0   2  14      150.87      133.78      5.45 o 
   1   2  14     1432.87     1395.66     23.48 o 
   2   2  14       17.92       28.42      3.64 o 
   3   2  14      356.60      314.73     26.71 o 
   4   2  14       52.97       49.55     12.65 o 
   5   2  14      435.16      376.49     19.65 o 
   6   2  14        8.29        7.53     12.90 o 
   7   2  14      213.97      263.53     21.17 o 
   8   2  14        0.46       10.53     15.38 o 
   9   2  14      191.96      234.17     34.23 o 
 -10   3  14       23.24        2.16      9.28 o 
  -9   3  14       10.96       25.64      7.52 o 
  -8   3  14      179.19      171.27     18.50 o 
  -7   3  14      129.03      114.03      9.50 o 
  -6   3  14      251.22      218.34      9.25 o 
  -5   3  14       61.89       52.13      4.32 o 
  -4   3  14      164.37      164.90      7.52 o 
  -3   3  14      290.67      278.50      7.67 o 
  -2   3  14       69.80       72.73      4.42 o 
  -1   3  14      127.94      132.81      5.88 o 
   0   3  14     1877.79     1826.36     27.10 o 
   1   3  14      127.18      149.38      6.44 o 
   2   3  14      137.05      123.14      6.24 o 
   3   3  14      145.27      161.57      9.37 o 
   4   3  14      224.44      192.13     13.89 o 
   5   3  14      183.95      178.55     10.52 o 
   6   3  14       96.90       65.15     13.50 o 
   7   3  14       47.08       38.96     19.10 o 
   8   3  14      191.66      209.86     28.78 o 
   9   3  14        1.70       14.88     25.30 o 
 -10   4  14        0.38        3.23      9.02 o 
  -9   4  14      255.35      216.66     15.70 o 
  -8   4  14       27.14       18.86      6.66 o 
  -7   4  14       48.21       32.96      5.93 o 
  -6   4  14       11.12       15.76      4.52 o 
  -5   4  14      150.13      137.05      6.75 o 
  -4   4  14      147.74      124.22      5.41 o 
  -3   4  14      307.83      275.93      7.77 o 
  -2   4  14       67.45       76.58      5.21 o 
  -1   4  14      437.32      443.28     12.39 o 
   0   4  14       15.79       16.40      4.05 o 
   1   4  14      313.83      294.24      8.33 o 
   2   4  14      545.62      515.19     11.28 o 
   3   4  14        8.39        7.45      4.61 o 
   4   4  14      285.47      273.35     10.13 o 
   5   4  14       46.85       56.35      7.85 o 
   6   4  14      260.32      206.18     21.80 o 
   7   4  14      140.33      145.36     20.84 o 
   8   4  14        1.77       14.88     20.34 o 
  -9   5  14       28.89       30.98      8.29 o 
  -8   5  14        0.01       -6.54      6.54 o 
  -7   5  14      423.32      440.59     15.13 o 
  -6   5  14        1.05        0.22      4.84 o 
  -5   5  14      348.22      362.32     10.23 o 
  -4   5  14       95.95      106.10      5.79 o 
  -3   5  14      101.73      108.56      5.81 o 
  -2   5  14        0.34        1.33      3.61 o 
  -1   5  14      626.57      605.71     12.01 o 
   0   5  14      174.01      170.93      6.96 o 
   1   5  14      359.23      364.79     10.02 o 
   2   5  14       28.01       14.01      4.67 o 
   3   5  14       26.06       32.63      5.22 o 
   4   5  14      213.64      239.42      9.22 o 
   5   5  14       11.65       30.72      8.44 o 
   6   5  14        2.00        0.37      8.69 o 
   7   5  14      147.94      145.36     19.85 o 
   8   5  14       26.84       19.85     18.36 o 
  -9   6  14       84.39       68.22     10.12 o 
  -8   6  14      231.37      241.20     13.82 o 
  -7   6  14       51.53       61.36      6.92 o 
  -6   6  14      139.60      156.11      8.15 o 
  -5   6  14       50.10       45.46      5.23 o 
  -4   6  14      358.24      344.55      9.05 o 
  -3   6  14      365.15      392.31     10.62 o 
  -2   6  14      314.76      297.99      9.38 o 
  -1   6  14      253.19      250.66      8.76 o 
   0   6  14      173.46      150.20      7.11 o 
   1   6  14       63.96       61.80      5.74 o 
   2   6  14     1071.53     1086.29     18.95 o 
   3   6  14      174.96      163.36      8.82 o 
   4   6  14      400.25      407.20     12.63 o 
   5   6  14      522.66      499.40     17.55 o 
   6   6  14       53.72       60.89     14.88 o 
   7   6  14       87.53       86.23     29.52 o 
  -8   7  14       94.51      120.46      8.69 o 
  -7   7  14      309.30      291.76     10.50 o 
  -6   7  14       35.79       42.00      7.06 o 
  -5   7  14      569.65      563.65     12.04 o 
  -4   7  14       10.50       10.08      5.05 o 
  -3   7  14     1063.77     1032.99     20.53 o 
  -2   7  14        0.23       -1.15      5.48 o 
  -1   7  14      396.75      374.93     10.94 o 
   0   7  14      169.32      152.39      8.08 o 
   1   7  14       44.42       31.61      5.81 o 
   2   7  14      134.79      157.52     10.20 o 
   3   7  14        2.82        0.50      6.14 o 
   4   7  14       47.71       45.49      7.60 o 
   5   7  14       29.05       21.06     13.96 o 
   6   7  14        1.71       10.17     10.36 o 
   7   7  14        8.72       17.90     12.47 o 
  -8   8  14        0.96       19.85     15.88 o 
  -7   8  14       76.44       78.10      6.73 o 
  -6   8  14       11.93        9.60      4.97 o 
  -5   8  14       14.83       18.44      4.75 o 
  -4   8  14       11.43       15.73      6.36 o 
  -3   8  14      323.10      340.35     10.88 o 
  -2   8  14       18.42       10.52      5.99 o 
  -1   8  14       49.05       45.20      6.66 o 
   0   8  14       82.00       72.25      7.77 o 
   1   8  14      151.73      162.30     10.17 o 
   2   8  14       80.56       84.44      7.47 o 
   3   8  14      354.67      369.73     12.59 o 
   4   8  14      307.60      307.29     12.40 o 
   5   8  14       90.36       93.65     11.52 o 
   6   8  14      118.52      139.41     26.79 o 
  -7   9  14        2.64        5.40     16.46 o 
  -6   9  14      174.93      181.17      8.56 o 
  -5   9  14       48.61       59.65      5.69 o 
  -4   9  14      371.87      361.90     11.16 o 
  -3   9  14       10.60       13.35      5.98 o 
  -2   9  14       70.51       49.75      6.93 o 
  -1   9  14       57.67       61.19      7.93 o 
   0   9  14      141.78      140.76     21.84 o 
   1   9  14       75.19       72.85      8.53 o 
   2   9  14      231.86      236.35     12.03 o 
   3   9  14       39.47       74.46     13.21 o 
   4   9  14       12.63        0.92     12.93 o 
   5   9  14        5.69       13.79     16.21 o 
  -6  10  14       76.49       88.56     25.19 o 
  -5  10  14        4.07        0.00     12.38 o 
  -4  10  14      108.35      121.71      9.36 o 
  -3  10  14        6.21        5.65      6.55 o 
  -2  10  14       27.79       32.60      7.47 o 
  -1  10  14        2.74        4.07      6.63 o 
   0  10  14       41.98       33.69      8.10 o 
   1  10  14        0.97        9.34      8.60 o 
   2  10  14       24.32       28.94     12.31 o 
   3  10  14       33.48       36.22     24.81 o 
   4  10  14        0.21       27.78     28.28 o 
  -9   0  15      133.34      139.13     12.77 o 
  -7   0  15       45.97       54.32     11.52 o 
  -5   0  15      345.15      296.12     35.22 o 
  -3   0  15     1679.33     1541.22     70.45 o 
  -1   0  15     2244.47     2132.92     77.78 o 
   1   0  15     1781.11     1634.24     64.50 o 
   3   0  15     2178.90     2108.04     80.37 o 
   5   0  15        2.20       -0.99     12.90 o 
   7   0  15       58.02       42.67     20.34 o 
   9   0  15      202.62      215.32     32.74 o 
 -11   1  15        0.35        2.24     12.18 o 
 -10   1  15       86.50       82.75     12.09 o 
  -9   1  15       23.82       29.45      8.70 o 
  -8   1  15      486.82      480.47     15.48 o 
  -7   1  15      269.75      300.78     10.24 o 
  -6   1  15       98.52      104.51      7.41 o 
  -5   1  15       14.97        9.25      5.80 o 
  -4   1  15       34.45       44.50      6.05 o 
  -3   1  15       67.08       51.54      3.98 o 
  -2   1  15      212.83      182.26      7.77 o 
  -1   1  15        0.61       -0.87      3.05 o 
   0   1  15     1850.89     1732.24     29.11 o 
   1   1  15      361.54      325.86      8.37 o 
   2   1  15      253.42      234.98     38.20 o 
   3   1  15      121.18      126.02     12.77 o 
   4   1  15       16.99       19.85      9.47 o 
   5   1  15        9.95       13.64     10.17 o 
   6   1  15      198.65      251.31     18.08 o 
   7   1  15      111.33      109.51     16.31 o 
   8   1  15       68.10       66.87     19.60 o 
   9   1  15      192.04      146.66     21.05 o 
 -11   2  15       15.09       22.76     13.21 o 
 -10   2  15      122.76      138.10     14.19 o 
  -9   2  15      306.87      321.84     15.23 o 
  -8   2  15      713.84      705.21     18.45 o 
  -7   2  15      212.18      225.51     18.83 o 
  -6   2  15       20.11       26.39      5.02 o 
  -5   2  15       38.39       41.98      6.63 o 
  -4   2  15       60.63       75.07      5.58 o 
  -3   2  15      823.64      834.23     16.34 o 
  -2   2  15     2363.74     2281.41     35.82 o 
  -1   2  15       68.47       73.20      4.59 o 
   0   2  15      227.67      225.13      6.94 o 
   1   2  15      231.68      235.64      9.80 o 
   2   2  15      846.26      831.80     15.79 o 
   3   2  15       17.22       12.29      5.70 o 
   4   2  15      717.48      669.19     25.25 o 
   5   2  15       96.57      105.76     13.50 o 
   6   2  15       75.34       92.90     13.98 o 
   7   2  15      231.29      218.78     19.99 o 
   8   2  15      202.69      218.72     22.67 o 
   9   2  15        3.65      -25.80     25.80 o 
 -10   3  15       29.63       22.35      9.63 o 
  -9   3  15       50.96       57.71     13.48 o 
  -8   3  15      189.66      149.18     11.38 o 
  -7   3  15       39.10       24.21      6.30 o 
  -6   3  15       10.44        3.07      4.49 o 
  -5   3  15       21.40        6.11      4.66 o 
  -4   3  15      103.70      104.20      7.25 o 
  -3   3  15       10.85       22.73      5.58 o 
  -2   3  15        5.67        8.11      3.61 o 
  -1   3  15      197.93      174.54     10.18 o 
   0   3  15      240.28      249.18      7.61 o 
   1   3  15      702.37      659.19     12.81 o 
   2   3  15      108.33       98.79      5.68 o 
   3   3  15      245.59      218.43     10.43 o 
   4   3  15       60.45       62.10      7.51 o 
   5   3  15       83.02       80.77     11.92 o 
   6   3  15       22.45       37.60     13.32 o 
   7   3  15      226.60      294.91     21.75 o 
   8   3  15       20.05      -10.42     20.34 o 
 -10   4  15      203.21      196.24     16.32 o 
  -9   4  15      150.75      184.74     24.25 o 
  -8   4  15      303.89      353.07     13.16 o 
  -7   4  15      126.47      108.41      8.24 o 
  -6   4  15       83.47       83.50      6.19 o 
  -5   4  15       89.35       88.46      5.93 o 
  -4   4  15      571.75      594.27     12.20 o 
  -3   4  15       51.14       51.93      4.87 o 
  -2   4  15      534.18      529.05     11.13 o 
  -1   4  15      106.48      109.16      5.89 o 
   0   4  15        0.85        2.25      3.99 o 
   1   4  15      531.71      548.74     11.84 o 
   2   4  15      489.00      476.90     13.31 o 
   3   4  15        8.75        9.06      5.02 o 
   4   4  15      523.90      475.44     17.26 o 
   5   4  15      156.50      167.98     11.33 o 
   6   4  15        2.05       -7.03      9.62 o 
   7   4  15        0.37        0.99     14.39 o 
   8   4  15        2.84       -4.96     20.84 o 
 -10   5  15        3.24       -2.98     27.29 o 
  -9   5  15       44.38       57.31      8.48 o 
  -8   5  15        9.24       19.05      6.99 o 
  -7   5  15       54.09       49.19      7.85 o 
  -6   5  15        0.28        7.79      7.53 o 
  -5   5  15      156.43      164.01      7.46 o 
  -4   5  15       12.71       17.03      4.87 o 
  -3   5  15      166.11      160.37      6.93 o 
  -2   5  15      102.99       88.93      5.86 o 
  -1   5  15      505.68      526.58     11.40 o 
   0   5  15      981.30      935.05     21.23 o 
   1   5  15      206.73      221.81      8.25 o 
   2   5  15      531.31      531.41     12.09 o 
   3   5  15      272.27      278.60      9.46 o 
   4   5  15       54.28       54.49      7.23 o 
   5   5  15     1133.36     1228.71     34.91 o 
   6   5  15       26.56       40.19      9.88 o 
  -9   6  15      191.58      174.14     30.26 o 
  -8   6  15       41.17       36.20      8.44 o 
  -7   6  15      174.34      171.91      9.23 o 
  -6   6  15        5.40       -3.92      5.52 o 
  -5   6  15      202.81      219.78      8.12 o 
  -4   6  15       84.64       92.26      6.88 o 
  -3   6  15     1194.00     1222.90     22.33 o 
  -2   6  15       19.89       11.67      5.42 o 
  -1   6  15      753.35      736.87     14.34 o 
   0   6  15      126.28      122.85      9.95 o 
   1   6  15      380.87      356.56     10.70 o 
   2   6  15      168.40      182.47      8.27 o 
   3   6  15      444.39      422.04     12.56 o 
   4   6  15        1.30        4.34      6.90 o 
   5   6  15       28.60       38.33     26.29 o 
   6   6  15        5.97        6.36     10.49 o 
   7   6  15      150.90      140.17     20.34 o 
  -8   7  15       30.72       22.15      8.55 o 
  -7   7  15        0.78        3.26      6.17 o 
  -6   7  15      156.20      141.09      7.91 o 
  -5   7  15        1.38       15.45      5.66 o 
  -4   7  15       91.73       90.95      9.19 o 
  -3   7  15        3.57        1.25      5.78 o 
  -2   7  15       81.21       96.65      7.45 o 
  -1   7  15      161.91      169.50      8.88 o 
   0   7  15       94.54       78.40      7.21 o 
   1   7  15      335.72      361.47     13.34 o 
   2   7  15      141.79      148.50      9.22 o 
   3   7  15      107.24      131.04      9.15 o 
   4   7  15      474.02      517.15     15.02 o 
   5   7  15        3.50       -9.21      9.21 o 
   6   7  15      227.43      246.94     26.79 o 
   7   7  15        1.44      -12.90     17.86 o 
  -8   8  15        1.38      -17.36     17.36 o 
  -7   8  15       19.22       23.26      6.75 o 
  -6   8  15        1.35       -0.15      7.79 o 
  -5   8  15       13.98       13.75      5.19 o 
  -4   8  15        7.41       10.42      5.32 o 
  -3   8  15       56.52       57.69     10.53 o 
  -2   8  15       13.68        1.54      6.17 o 
  -1   8  15       28.42       29.33      6.75 o 
   0   8  15       94.19      102.44      8.84 o 
   1   8  15      166.06      165.37     10.38 o 
   2   8  15      466.59      439.80     14.66 o 
   3   8  15      115.00      112.61      9.05 o 
   4   8  15       22.83       21.56      8.24 o 
   5   8  15       27.56       27.87     10.14 o 
   6   8  15        7.47       12.35     13.07 o 
  -6   9  15        5.91       11.95      9.23 o 
  -5   9  15       12.41       -0.39      6.74 o 
  -4   9  15        0.02        6.25      6.32 o 
  -3   9  15       75.32       76.65      7.32 o 
  -2   9  15        9.10        1.41      7.14 o 
  -1   9  15        3.58       -0.65      7.85 o 
   0   9  15       49.99       65.99      9.88 o 
   1   9  15        2.60       12.05      8.11 o 
   2   9  15       68.60       76.22      9.52 o 
   3   9  15       72.54       87.98     13.75 o 
   4   9  15        4.68       -6.36     18.57 o 
   5   9  15      362.55      573.02     47.13 o 
  -5  10  15        3.42       -9.92     30.26 o 
  -3  10  15       14.27       30.41      8.01 o 
  -2  10  15       78.48       84.03      8.97 o 
  -1  10  15        2.27       -0.83      8.12 o 
   0  10  15       27.20       33.45      9.04 o 
   1  10  15        0.47       -5.24      9.12 o 
   2  10  15       35.09       23.72     14.22 o 
   3  10  15        3.34        1.98     29.27 o 
   0  11  15       27.18       15.38     18.36 o 
 -10   0  16      289.66      271.88     32.25 o 
  -8   0  16      229.45      263.51     14.71 o 
  -6   0  16        0.02        5.62      9.06 o 
  -4   0  16       83.65       79.76     10.24 o 
  -2   0  16     2138.74     2050.95     43.89 o 
   0   0  16     4119.04     3530.43    125.02 o 
   2   0  16        8.57       12.40     12.90 o 
   4   0  16       63.28       74.91     16.37 o 
   6   0  16      282.89      318.51     29.77 o 
   8   0  16       49.45       59.54     24.81 o 
 -11   1  16       80.77       95.23     16.20 o 
 -10   1  16        0.99       -4.62     11.02 o 
  -9   1  16        2.19       14.23      8.87 o 
  -8   1  16        4.02        6.75      7.44 o 
  -7   1  16      170.83      158.68     10.44 o 
  -6   1  16      149.10      116.05     12.17 o 
  -5   1  16     1882.27     1812.24     48.97 o 
  -4   1  16      180.21      173.28     11.14 o 
  -3   1  16      524.44      518.89     12.04 o 
  -2   1  16      543.00      515.43     11.76 o 
  -1   1  16      200.89      203.20      7.54 o 
   0   1  16     1779.47     1720.95     26.13 o 
   1   1  16     1371.20     1423.63     54.79 o 
   2   1  16      916.21      857.93     28.74 o 
   3   1  16      128.71       94.35     11.72 o 
   4   1  16      172.26      106.83     13.15 o 
   5   1  16        0.10       -9.95     10.86 o 
   6   1  16        3.15       -3.02     12.45 o 
   7   1  16        4.18        0.53     13.56 o 
   8   1  16       60.05       63.25     17.30 o 
   9   1  16      162.90      119.57     31.26 o 
 -10   2  16       73.09       94.87     12.41 o 
  -9   2  16        2.61       10.59      9.08 o 
  -8   2  16       29.39       17.25      8.59 o 
  -7   2  16      101.89      115.81      8.87 o 
  -6   2  16      165.39      157.16      9.22 o 
  -5   2  16      250.33      231.50     10.45 o 
  -4   2  16        0.74        3.73      3.96 o 
  -3   2  16     1042.94     1038.98     17.61 o 
  -2   2  16      874.11      869.31     15.46 o 
  -1   2  16      924.33      879.96     25.40 o 
   0   2  16      565.74      526.78     11.21 o 
   1   2  16      323.41      312.36      9.47 o 
   2   2  16      602.01      618.86     15.18 o 
   3   2  16      381.73      395.98     30.02 o 
   4   2  16      951.72      942.66     31.57 o 
   5   2  16       50.18       37.76     12.45 o 
   6   2  16      152.52      130.68     16.13 o 
   7   2  16      264.91      306.00     22.79 o 
   8   2  16        4.30        8.78     16.66 o 
 -10   3  16      234.36      309.18     19.67 o 
  -9   3  16       91.48       85.32     10.70 o 
  -8   3  16       68.63       92.76     19.62 o 
  -7   3  16       65.91       74.17      7.95 o 
  -6   3  16      101.68      115.02      7.70 o 
  -5   3  16       12.98       13.23      5.04 o 
  -4   3  16       75.92       82.99      5.98 o 
  -3   3  16      346.25      360.12     17.08 o 
  -2   3  16        0.06       -3.48      3.85 o 
  -1   3  16      200.41      195.26      7.26 o 
   0   3  16       99.83      117.70      9.39 o 
   1   3  16     1403.73     1471.73     35.61 o 
   2   3  16      125.91      112.58      9.24 o 
   3   3  16       78.39       83.99     10.57 o 
   4   3  16        9.85        1.14      5.61 o 
   5   3  16       25.58        9.15      9.73 o 
   6   3  16        0.14       -1.43     12.80 o 
   7   3  16       53.70       61.09     15.89 o 
   8   3  16       92.75       81.36     26.79 o 
  -9   4  16      186.94      150.91     13.99 o 
  -8   4  16      352.77      381.21     21.77 o 
  -7   4  16      164.23      138.89      9.07 o 
  -6   4  16       50.32       38.83      5.57 o 
  -5   4  16      191.95      193.79      9.84 o 
  -4   4  16      392.19      391.85     10.15 o 
  -3   4  16      141.31      125.20      8.87 o 
  -2   4  16      419.42      430.23     10.40 o 
  -1   4  16      582.43      523.97     11.52 o 
   0   4  16     3530.90     3411.53     60.12 o 
   1   4  16       38.00       28.15      5.05 o 
   2   4  16      395.74      363.97     10.11 o 
   3   4  16      246.94      236.25      9.96 o 
   4   4  16      185.39      182.04     13.09 o 
   5   4  16      848.55      913.60     32.92 o 
   6   4  16      132.05      174.54     36.22 o 
  -9   5  16       48.61       58.00      9.44 o 
  -8   5  16       11.90        1.17      6.44 o 
  -7   5  16      119.04      127.64      9.32 o 
  -6   5  16        0.14       -1.22      4.99 o 
  -5   5  16      449.42      459.94     12.65 o 
  -4   5  16      249.35      252.66      9.69 o 
  -3   5  16      138.39      120.58      7.36 o 
  -2   5  16       17.33       18.13      4.49 o 
  -1   5  16       58.14       53.18      6.78 o 
   0   5  16      191.76      185.46      8.10 o 
   1   5  16        8.82       18.55      5.41 o 
   2   5  16        8.12       17.04      5.99 o 
   3   5  16       46.44       41.47      6.37 o 
   4   5  16        0.40        3.64      7.08 o 
   5   5  16        8.32        7.41      8.93 o 
   6   5  16       25.48       16.12     10.09 o 
   7   5  16       61.96       26.79     19.35 o 
  -9   6  16        1.43       17.86     25.80 o 
  -8   6  16       99.73       89.41     10.17 o 
  -7   6  16       78.52       95.48     11.09 o 
  -6   6  16      200.74      215.05      9.04 o 
  -5   6  16      347.97      360.06     11.56 o 
  -4   6  16        2.23       16.11      5.50 o 
  -3   6  16       52.48       61.03      6.33 o 
  -2   6  16       17.68        6.55      4.96 o 
  -1   6  16      100.74       85.37      8.31 o 
   0   6  16       74.21       65.40      6.19 o 
   1   6  16     1276.77     1273.23     21.75 o 
   2   6  16      231.00      249.12      9.59 o 
   3   6  16        0.46       -0.67      6.34 o 
   4   6  16      218.74      247.06     12.65 o 
   5   6  16       62.72       56.54     11.91 o 
   6   6  16      176.37      220.46     16.09 o 
  -8   7  16        0.78       18.85     26.79 o 
  -7   7  16      282.22      300.26     11.01 o 
  -6   7  16        4.83       -3.14      5.75 o 
  -5   7  16      531.98      558.83     14.95 o 
  -4   7  16       28.39       15.93      6.11 o 
  -3   7  16     1180.66     1181.44     23.30 o 
  -2   7  16       17.15        5.01      6.16 o 
  -1   7  16      132.16      127.45      8.55 o 
   0   7  16       10.80       11.05      6.28 o 
   1   7  16      184.36      173.85      8.84 o 
   2   7  16        4.41        3.94      8.73 o 
   3   7  16        1.54       -7.22      7.22 o 
   4   7  16       17.32       27.92      8.97 o 
   5   7  16        4.75        7.31     10.44 o 
   6   7  16       47.78       54.13     13.76 o 
  -7   8  16       18.98       36.89     13.43 o 
  -6   8  16       73.77       62.40      6.97 o 
  -5   8  16       34.82       39.38      6.35 o 
  -4   8  16       43.30       31.79      6.33 o 
  -3   8  16        2.92        6.18      6.67 o 
  -2   8  16       92.75      102.13      8.29 o 
  -1   8  16       60.84       52.76      7.45 o 
   0   8  16        0.66        2.46      7.08 o 
   1   8  16      226.11      228.88     12.00 o 
   2   8  16      101.69      124.93     12.82 o 
   3   8  16       11.51       18.96      8.12 o 
   4   8  16      313.10      298.52     13.70 o 
   5   8  16      114.49      155.79     16.49 o 
  -6   9  16      205.96      223.26     39.19 o 
  -5   9  16       75.72       40.91      8.13 o 
  -4   9  16      369.03      393.57     18.75 o 
  -3   9  16       28.10       26.37      7.11 o 
  -2   9  16      210.04      211.35     11.40 o 
  -1   9  16        0.34        4.17      7.78 o 
   0   9  16       16.44       23.91      8.45 o 
   1   9  16        8.04       -0.91      8.49 o 
   2   9  16        0.05        1.99      8.91 o 
   3   9  16       38.10       33.93     10.17 o 
   4   9  16        1.09        4.62     11.65 o 
  -2  10  16        0.41        9.20     13.14 o 
  -1  10  16        2.26       -1.09      9.22 o 
   0  10  16       22.86       31.95     10.12 o 
   1  10  16        0.12        1.60     12.38 o 
   2  10  16       35.29       49.61     15.88 o 
  -9   0  17      186.64      179.60     28.78 o 
  -7   0  17      571.71      519.78     24.21 o 
  -5   0  17        8.92        7.31      9.53 o 
  -3   0  17      506.78      485.06     20.17 o 
  -1   0  17       97.03       92.78     14.88 o 
   1   0  17     1631.04     1413.96     58.54 o 
   3   0  17       87.67      120.06     18.85 o 
   5   0  17      208.03      193.99     25.80 o 
   7   0  17       25.51       25.30     21.33 o 
 -10   1  17      199.40      264.95     18.25 o 
  -9   1  17        0.02       10.90      8.92 o 
  -8   1  17      730.39      740.08     20.08 o 
  -7   1  17       20.42       22.90      9.22 o 
  -6   1  17       69.04       64.25      9.54 o 
  -5   1  17      134.96      105.55      9.97 o 
  -4   1  17      462.06      415.03     15.74 o 
  -3   1  17      394.93      439.85     24.92 o 
  -2   1  17      620.11      592.41     14.88 o 
  -1   1  17        5.52        4.11      5.79 o 
   0   1  17       98.91       76.72     10.24 o 
   1   1  17        7.60        2.50      7.71 o 
   2   1  17      382.60      303.91     18.85 o 
   3   1  17      229.72      203.73     45.64 o 
   4   1  17      608.34      567.28     29.27 o 
   5   1  17       12.45        7.27     11.40 o 
   6   1  17      215.94      219.10     20.34 o 
   7   1  17       58.42       48.17     16.29 o 
   8   1  17      152.04      180.54     30.26 o 
 -10   2  17        3.72       14.67     12.52 o 
  -9   2  17       33.83       39.10     11.79 o 
  -8   2  17       10.56       15.34      9.05 o 
  -7   2  17       74.04       50.64      7.74 o 
  -6   2  17        4.44        9.66      8.09 o 
  -5   2  17      701.76      717.05     21.67 o 
  -4   2  17        4.28        5.55      4.76 o 
  -3   2  17      622.16      618.53     18.52 o 
  -2   2  17       50.66       38.45      8.11 o 
  -1   2  17      251.15      248.24     12.17 o 
   0   2  17      609.61      608.72     12.41 o 
   1   2  17     1063.30     1087.09     20.52 o 
   2   2  17      472.18      477.55     14.33 o 
   3   2  17      226.27      246.16     37.46 o 
   4   2  17        3.77       11.29     11.41 o 
   5   2  17      104.25       89.36     14.56 o 
   6   2  17        0.19       -0.69     13.48 o 
   7   2  17       44.48       44.46     15.77 o 
   8   2  17      271.84      301.60     62.26 o 
 -10   3  17      113.24      108.65     29.77 o 
  -9   3  17       90.08      101.69     11.37 o 
  -8   3  17       30.89       41.42      9.27 o 
  -7   3  17      146.74      155.59     14.34 o 
  -6   3  17      197.43      220.45     13.15 o 
  -5   3  17       45.91       40.09      7.48 o 
  -4   3  17       73.03       95.56      6.37 o 
  -3   3  17      720.93      665.22     13.59 o 
  -2   3  17      463.26      464.40     18.97 o 
  -1   3  17      171.14      159.91      7.54 o 
   0   3  17      536.76      501.93     13.22 o 
   1   3  17      171.80      192.44      8.72 o 
   2   3  17       18.34       22.59      5.21 o 
   3   3  17     1058.26      962.25     27.14 o 
   4   3  17       64.19       50.03      7.27 o 
   5   3  17      406.11      384.84     45.64 o 
   6   3  17        3.73       -0.19     13.83 o 
   7   3  17      358.56      350.17     25.43 o 
  -9   4  17       47.99       48.37     10.65 o 
  -8   4  17       95.35      117.81     10.24 o 
  -7   4  17       20.34       19.05      6.61 o 
  -6   4  17      490.00      453.17     18.12 o 
  -5   4  17        5.09       -0.58      5.90 o 
  -4   4  17      670.48      685.19     14.20 o 
  -3   4  17       24.16       17.47      6.93 o 
  -2   4  17       30.75       40.67      6.03 o 
  -1   4  17      416.63      373.29     10.09 o 
   0   4  17      251.66      250.95      9.30 o 
   1   4  17     1155.75     1124.26     24.51 o 
   2   4  17     1644.50     1603.11     25.94 o 
   3   4  17        2.32        3.24      6.55 o 
   4   4  17       76.24       54.14      8.66 o 
   5   4  17        4.52        3.35      7.95 o 
   6   4  17        3.23       18.36     14.88 o 
   7   4  17        2.41        8.93     17.86 o 
  -9   5  17       10.71       13.89     24.31 o 
  -8   5  17      127.25      101.14      9.62 o 
  -7   5  17        5.73       10.64      7.04 o 
  -6   5  17       36.98       39.44      5.47 o 
  -5   5  17      152.68      163.94      9.29 o 
  -4   5  17        3.01       -0.66      5.75 o 
  -3   5  17      230.87      225.11      9.23 o 
  -2   5  17      451.93      440.99     11.09 o 
  -1   5  17       77.13       86.88      6.26 o 
   0   5  17      187.12      175.19      8.20 o 
   1   5  17       13.56       10.96      5.56 o 
   2   5  17       44.33       32.84      6.21 o 
   3   5  17       68.25       68.18      7.72 o 
   4   5  17      281.57      307.63     14.11 o 
   5   5  17      214.81      244.45     20.34 o 
   6   5  17      108.30       93.23     12.40 o 
  -8   6  17       11.31       13.95      8.92 o 
  -7   6  17      352.26      339.55     18.98 o 
  -6   6  17      159.46      138.69      8.43 o 
  -5   6  17      493.10      501.21     13.86 o 
  -4   6  17      550.09      550.87     14.27 o 
  -3   6  17      373.16      389.31     11.62 o 
  -2   6  17        0.03        3.02      5.26 o 
  -1   6  17       79.73       88.97      7.04 o 
   0   6  17      176.09      174.27      8.80 o 
   1   6  17      228.04      215.43      9.47 o 
   2   6  17        5.19        4.38      6.46 o 
   3   6  17       30.68       33.09      7.92 o 
   4   6  17        0.06       18.83     11.82 o 
   5   6  17      175.22      169.22     14.77 o 
   6   6  17       30.75       32.44     12.94 o 
  -8   7  17       19.00       27.29     34.23 o 
  -7   7  17       11.13        7.46      7.42 o 
  -6   7  17      183.05      165.43     10.38 o 
  -5   7  17       23.66       38.51      7.34 o 
  -4   7  17       32.59       40.55      7.48 o 
  -3   7  17        2.59        0.59      6.84 o 
  -2   7  17        7.82        2.44      6.43 o 
  -1   7  17      165.30      157.23     11.51 o 
   0   7  17       27.55       44.02      7.51 o 
   1   7  17       13.81       21.16      6.78 o 
   2   7  17       69.20       73.75      8.13 o 
   3   7  17        0.77       -5.04      7.80 o 
   4   7  17      283.27      318.89     25.88 o 
   5   7  17       26.51       12.40     11.91 o 
  -7   8  17        0.01        0.50     18.36 o 
  -6   8  17       41.27       45.75     10.21 o 
  -5   8  17       53.91       48.21      8.43 o 
  -4   8  17        7.75        5.83      6.83 o 
  -3   8  17      268.38      286.42     17.35 o 
  -2   8  17       17.16        7.99      6.96 o 
  -1   8  17       23.42       28.92      9.76 o 
   0   8  17        3.84        4.95      7.92 o 
   1   8  17        1.11       -7.95      7.95 o 
   2   8  17       83.04       84.44     13.18 o 
   3   8  17       48.49       56.07      9.58 o 
   4   8  17        0.06        9.76     10.18 o 
   5   8  17        1.19      -18.36     26.79 o 
  -5   9  17       42.17       41.18     30.76 o 
  -4   9  17       23.17       25.32      7.76 o 
  -3   9  17       83.62       76.51      9.06 o 
  -2   9  17       20.77       20.71     16.54 o 
  -1   9  17        2.09       -0.20      8.36 o 
   0   9  17        4.48       -0.71      8.20 o 
   1   9  17        2.32       -5.43      8.82 o 
   2   9  17       21.82       28.08     10.37 o 
   3   9  17       47.18       84.03     13.78 o 
 -10   0  18      637.04      679.69     47.13 o 
  -8   0  18      886.65      892.03     49.12 o 
  -6   0  18      100.37      107.16     19.85 o 
  -4   0  18      113.11       77.40     15.38 o 
  -2   0  18      439.10      369.12     24.31 o 
   0   0  18     2223.06     2020.72     78.39 o 
   2   0  18     1167.70     1070.64     50.11 o 
   4   0  18      238.87      275.85     27.78 o 
   6   0  18      147.09      153.30     25.30 o 
   8   0  18        1.63       -2.48     29.77 o 
 -10   1  18       12.00        9.28     13.52 o 
  -9   1  18        0.01       27.44     10.03 o 
  -8   1  18      213.73      255.36     17.07 o 
  -7   1  18      839.74      802.52     30.87 o 
  -6   1  18       78.08       75.18     10.05 o 
  -5   1  18      181.14      174.67     12.20 o 
  -4   1  18      456.12      405.70     17.97 o 
  -3   1  18      154.66      161.95     10.25 o 
  -2   1  18       17.62       15.76      6.59 o 
  -1   1  18      988.29      897.95     29.64 o 
   0   1  18      184.14      166.58     13.91 o 
   1   1  18      144.24      127.28     12.74 o 
   2   1  18      169.82      155.99     14.18 o 
   3   1  18      123.49       89.70     15.13 o 
   4   1  18        1.40       -8.68     11.05 o 
   5   1  18       22.01        1.56     12.61 o 
   6   1  18       14.28        6.44     14.56 o 
   7   1  18       91.66      145.34     51.85 o 
   8   1  18       40.72        9.92     28.78 o 
 -10   2  18       38.73       48.12     16.45 o 
  -9   2  18      129.99      147.97     13.70 o 
  -8   2  18       47.94       39.23      9.97 o 
  -7   2  18      324.71      336.42     16.29 o 
  -6   2  18        2.62        3.18     11.27 o 
  -5   2  18       29.22       27.42      8.84 o 
  -4   2  18       13.81       13.76      6.73 o 
  -3   2  18      111.38       89.60      6.65 o 
  -2   2  18       47.69       46.52      5.74 o 
  -1   2  18       33.53       54.00      5.93 o 
   0   2  18        3.61        8.66      5.61 o 
   1   2  18       27.07        9.02      5.78 o 
   2   2  18      136.47      109.02     11.12 o 
   3   2  18       49.85       24.73     32.50 o 
   4   2  18      141.48      132.84     14.64 o 
   5   2  18        8.83       34.47     13.98 o 
   6   2  18       82.12       94.80     16.59 o 
   7   2  18      154.02      147.73     20.35 o 
   8   2  18       52.03       77.40     31.75 o 
  -9   3  18        5.69        6.57     10.77 o 
  -8   3  18       40.19       49.24     10.15 o 
  -7   3  18       74.17       53.13     13.28 o 
  -6   3  18       84.51       94.76     10.79 o 
  -5   3  18      163.83      163.76     17.97 o 
  -4   3  18      235.08      229.80      9.59 o 
  -3   3  18      447.22      450.13     12.33 o 
  -2   3  18      271.86      260.24     13.39 o 
  -1   3  18       75.98       93.93      6.33 o 
   0   3  18      802.18      782.10     15.31 o 
   1   3  18        0.45        3.52      4.96 o 
   2   3  18       79.09       78.08      7.52 o 
   3   3  18       14.60        6.51      6.16 o 
   4   3  18       40.29       55.95     17.36 o 
   5   3  18        0.48       -9.51      9.51 o 
   6   3  18        0.11        4.67     14.53 o 
   7   3  18       60.25       51.58     23.32 o 
  -9   4  18      257.69      273.37     20.49 o 
  -8   4  18      202.04      199.60     13.48 o 
  -7   4  18        0.08       -1.88      7.50 o 
  -6   4  18       13.20       26.03      9.73 o 
  -5   4  18      239.09      246.99     10.63 o 
  -4   4  18       25.38       27.40      5.76 o 
  -3   4  18       42.64       43.49      5.63 o 
  -2   4  18        5.36       -2.38      4.59 o 
  -1   4  18       14.65       18.98      5.03 o 
   0   4  18      131.73      147.89      7.77 o 
   1   4  18       40.10       32.74      5.71 o 
   2   4  18        3.81        1.94      5.54 o 
   3   4  18       74.56       85.89      8.08 o 
   4   4  18       12.00        7.80      6.63 o 
   5   4  18      267.24      287.23     20.83 o 
   6   4  18      123.44      155.29     23.32 o 
  -8   5  18        4.41        2.67      8.69 o 
  -7   5  18       38.33       48.34      8.15 o 
  -6   5  18       50.50       56.89      7.64 o 
  -5   5  18       38.19       29.82      6.92 o 
  -4   5  18       39.42       44.68      6.70 o 
  -3   5  18      113.20      113.67      7.73 o 
  -2   5  18        6.61        5.64      5.15 o 
  -1   5  18      517.49      518.54     12.59 o 
   0   5  18       67.30       67.88      6.92 o 
   1   5  18        0.48       -5.50      5.50 o 
   2   5  18       19.75       18.29      6.42 o 
   3   5  18       60.99       68.86      8.52 o 
   4   5  18        4.42       14.09      8.13 o 
   5   5  18       20.75       34.61     22.08 o 
   6   5  18       31.16       42.17     21.83 o 
  -8   6  18       48.02       21.83     27.29 o 
  -7   6  18        0.15       -0.42      7.32 o 
  -6   6  18       15.82       13.00      7.59 o 
  -5   6  18       23.12       22.65      7.20 o 
  -4   6  18       56.96       53.82      7.38 o 
  -3   6  18       72.13       89.31      7.57 o 
  -2   6  18      100.08       85.17      7.56 o 
  -1   6  18       34.20       30.23      5.91 o 
   0   6  18      249.06      266.74     10.35 o 
   1   6  18       18.62       26.07      6.65 o 
   2   6  18      203.72      199.07     10.29 o 
   3   6  18        4.75       10.15      8.53 o 
   4   6  18      143.63      162.66     13.55 o 
   5   6  18        2.06       -9.35     10.61 o 
  -7   7  18      451.17      376.06     41.18 o 
  -6   7  18      118.49      109.64      9.80 o 
  -5   7  18      270.32      251.76     11.71 o 
  -4   7  18       42.91       42.84     10.54 o 
  -3   7  18      444.59      419.13     13.23 o 
  -2   7  18        3.07        2.06      5.69 o 
  -1   7  18      161.48      181.18     10.43 o 
   0   7  18        2.73        4.90      7.49 o 
   1   7  18        6.71        7.48      6.90 o 
   2   7  18       22.58       19.55      8.08 o 
   3   7  18       68.20       67.51     10.82 o 
   4   7  18        4.26        7.50     10.47 o 
   5   7  18       10.43       10.42     25.30 o 
  -6   8  18       99.00      101.08     16.40 o 
  -5   8  18        9.28        9.27      8.56 o 
  -4   8  18       74.82       76.62      8.52 o 
  -3   8  18        0.30        6.95      6.55 o 
  -2   8  18        0.69       -7.39      7.39 o 
  -1   8  18      264.04      255.32     13.27 o 
   0   8  18       61.24       48.50     10.06 o 
   1   8  18       63.43       49.84      9.37 o 
   2   8  18      144.18      141.90     11.91 o 
   3   8  18        5.99       -3.96      9.62 o 
   4   8  18       82.76      116.10     21.67 o 
  -4   9  18      214.59      208.37     35.72 o 
  -3   9  18        7.20        4.92     17.15 o 
  -2   9  18      107.01      131.02     11.83 o 
  -1   9  18        0.37        0.17      9.14 o 
   0   9  18       37.59       47.86     12.02 o 
   1   9  18       78.34       63.11     11.49 o 
   2   9  18      100.80       95.45     21.26 o 
  -9   0  19       33.70        3.47     22.82 o 
  -7   0  19       79.45       66.48     21.83 o 
  -5   0  19      113.12      117.58     19.35 o 
  -3   0  19      282.53      270.88     23.32 o 
  -1   0  19      186.03      176.12     18.85 o 
   1   0  19      168.56      209.36     21.83 o 
   3   0  19       87.49       64.50     18.85 o 
   5   0  19      244.30      253.52     29.77 o 
   7   0  19       12.24        9.43     25.30 o 
  -9   1  19        0.08       18.36     21.83 o 
  -8   1  19      375.48      351.85     19.63 o 
  -7   1  19       22.92       35.27     11.03 o 
  -6   1  19       35.76       38.88     13.52 o 
  -5   1  19        2.92       15.86      8.63 o 
  -4   1  19       67.01       71.77      9.92 o 
  -3   1  19        0.01        8.09      7.49 o 
  -2   1  19       69.80       79.23     10.66 o 
  -1   1  19      234.80      250.61     15.26 o 
   0   1  19       53.59       56.09     10.86 o 
   1   1  19       77.89      101.60     26.29 o 
   2   1  19      483.24      499.45     22.88 o 
   3   1  19      337.65      350.93     45.64 o 
   4   1  19      234.36      265.77     37.46 o 
   5   1  19        1.34        0.36     12.45 o 
   6   1  19      114.64       95.70     17.59 o 
   7   1  19       78.68       63.75     18.75 o 
  -9   2  19       11.02       22.71     11.63 o 
  -8   2  19       25.89       53.33     15.26 o 
  -7   2  19        2.30       13.62      9.91 o 
  -6   2  19        2.51       -4.30      9.22 o 
  -5   2  19        0.28        3.14      7.88 o 
  -4   2  19       67.75       67.74      8.49 o 
  -3   2  19      109.23      130.86      9.77 o 
  -2   2  19      158.52      154.75     11.61 o 
  -1   2  19      316.28      312.24     11.66 o 
   0   2  19       21.69       22.76      6.54 o 
   1   2  19      129.89      108.95      9.39 o 
   2   2  19       27.76       29.69     11.20 o 
   3   2  19       25.67       18.39     17.86 o 
   4   2  19        0.11       -8.82      9.62 o 
   5   2  19        3.28       -2.81     13.07 o 
   6   2  19        8.19       11.19     16.08 o 
   7   2  19        2.00        5.95     24.81 o 
  -9   3  19       40.46       34.65     14.54 o 
  -8   3  19       12.48       -8.08     14.39 o 
  -7   3  19      114.59      152.43     22.82 o 
  -6   3  19       15.08       10.63      9.59 o 
  -5   3  19      136.38      141.61     10.96 o 
  -4   3  19       14.71       18.42      7.73 o 
  -3   3  19       33.34       29.56      6.11 o 
  -2   3  19        0.05       -0.50      5.58 o 
  -1   3  19       79.93       75.76      7.83 o 
   0   3  19        3.44       -4.16      5.48 o 
   1   3  19       61.37       40.51      6.84 o 
   2   3  19      260.85      261.94     11.45 o 
   3   3  19      422.57      430.63     34.26 o 
   4   3  19       16.93      -10.25     11.28 o 
   5   3  19       47.17       45.42     16.87 o 
   6   3  19        0.16       33.22     16.44 o 
   7   3  19      183.29      173.15     32.25 o 
  -8   4  19       73.01       52.49     17.28 o 
  -7   4  19       46.22       24.56     12.63 o 
  -6   4  19       15.23       12.50      9.48 o 
  -5   4  19       25.28       20.20     10.37 o 
  -4   4  19       26.00       25.26      6.38 o 
  -3   4  19       16.72       18.14      5.81 o 
  -2   4  19      134.48      173.76      8.55 o 
  -1   4  19        2.53        5.02      5.34 o 
   0   4  19      571.86      605.52     13.85 o 
   1   4  19       27.37       31.29      9.22 o 
   2   4  19      561.43      542.61     16.17 o 
   3   4  19       17.23        8.93      6.60 o 
   4   4  19       54.52       46.15     12.39 o 
   5   4  19        7.49        9.20     12.84 o 
   6   4  19       11.95        4.47     18.36 o 
  -7   5  19       39.11       29.34     11.67 o 
  -6   5  19      342.43      362.64     16.36 o 
  -5   5  19        9.38        2.12      6.83 o 
  -4   5  19       22.00       30.15      7.07 o 
  -3   5  19       19.83       16.27      6.86 o 
  -2   5  19       22.97       19.13      5.93 o 
  -1   5  19      636.67      634.95     14.42 o 
   0   5  19       54.76       44.98      6.50 o 
   1   5  19      111.76      101.49      7.48 o 
   2   5  19      109.59      120.05      8.45 o 
   3   5  19        8.38       18.81      8.11 o 
   4   5  19       94.36       89.81     10.96 o 
   5   5  19      288.84      324.05     41.18 o 
  -7   6  19       16.64       14.49     13.21 o 
  -6   6  19       45.02       44.37      8.52 o 
  -5   6  19       58.16       56.66      9.81 o 
  -4   6  19        7.56        0.02      6.59 o 
  -3   6  19      641.82      688.27     17.65 o 
  -2   6  19        0.68       -5.75      5.75 o 
  -1   6  19      751.82      774.44     27.96 o 
   0   6  19       48.43       39.48      6.53 o 
   1   6  19      306.63      311.59     11.71 o 
   2   6  19       52.07       46.62      7.88 o 
   3   6  19        5.48       15.05      9.30 o 
   4   6  19        6.66        1.47     10.16 o 
   5   6  19      117.73       96.74     26.79 o 
  -7   7  19       70.68       53.09     32.74 o 
  -6   7  19       54.34       67.45     10.70 o 
  -5   7  19       87.61       86.37      8.87 o 
  -4   7  19        0.37       -2.76      6.63 o 
  -3   7  19      176.69      221.14     11.14 o 
  -2   7  19      219.94      209.57     10.52 o 
  -1   7  19        0.09        8.63      6.29 o 
   0   7  19       61.99       64.56      8.43 o 
   1   7  19       33.78       22.60      7.73 o 
   2   7  19       71.11       79.86      9.48 o 
   3   7  19       54.25       64.73     10.76 o 
   4   7  19      254.57      299.18     28.37 o 
  -5   8  19        0.32       -5.77     20.96 o 
  -4   8  19       15.99       24.25      8.61 o 
  -3   8  19       48.91       56.39      8.72 o 
  -2   8  19        0.06       -3.59      6.93 o 
  -1   8  19       40.92       37.78      8.80 o 
   0   8  19       59.23       44.54     11.60 o 
   1   8  19        8.60        4.20      9.89 o 
   2   8  19      115.26      107.72     12.00 o 
   3   8  19       26.24        1.94     19.06 o 
  -3   9  19        6.36       -4.96     31.75 o 
  -6   0  20      299.20      313.55     29.27 o 
  -4   0  20       77.06       94.26     18.36 o 
  -2   0  20        2.14        7.44     13.89 o 
   0   0  20      588.92      579.97     33.24 o 
   2   0  20      231.29      267.41     27.78 o 
   4   0  20      148.37      174.64     24.81 o 
   6   0  20      447.58      543.75     41.67 o 
  -9   1  20       61.05       87.32     29.77 o 
  -8   1  20      201.56      178.95     20.84 o 
  -7   1  20      423.00      439.81     24.73 o 
  -6   1  20      283.29      286.50     24.56 o 
  -5   1  20      361.65      369.86     25.30 o 
  -4   1  20      224.85      201.14     16.39 o 
  -3   1  20      480.73      510.84     39.19 o 
  -2   1  20      460.24      380.86     19.85 o 
  -1   1  20      378.02      383.87     19.29 o 
   0   1  20      104.29      123.84     14.53 o 
   1   1  20       36.98       55.46     11.92 o 
   2   1  20        0.72        3.67      9.91 o 
   3   1  20        3.37        3.01     12.77 o 
   4   1  20        0.01       -0.74     17.86 o 
   5   1  20        0.84       -0.77     14.37 o 
   6   1  20       11.65       19.39     20.59 o 
  -9   2  20       16.42        6.95     23.32 o 
  -8   2  20       36.12       46.12     15.54 o 
  -7   2  20      213.36      226.77     16.61 o 
  -6   2  20       17.08       15.05      9.05 o 
  -5   2  20       13.47       15.19      8.92 o 
  -4   2  20        1.02        6.19      7.86 o 
  -3   2  20        0.86       -1.60      8.14 o 
  -2   2  20       76.95       62.20      7.44 o 
  -1   2  20      232.61      248.11     12.28 o 
   0   2  20      128.86      131.64     10.22 o 
   1   2  20        8.95       14.93     15.88 o 
   2   2  20      110.52      123.07     15.38 o 
   3   2  20        9.49       12.14     11.28 o 
   4   2  20        3.41       11.95     12.65 o 
   5   2  20       17.49       20.75     15.47 o 
   6   2  20        7.45       21.67     16.17 o 
   7   2  20      234.03      305.61     46.14 o 
  -8   3  20       32.23       26.28     15.33 o 
  -7   3  20        2.27        3.78     12.74 o 
  -6   3  20        7.27       26.02     10.70 o 
  -5   3  20      160.99      187.21     12.52 o 
  -4   3  20       15.31       14.49      8.89 o 
  -3   3  20       42.49       37.38      6.68 o 
  -2   3  20      184.43      224.19      9.97 o 
  -1   3  20        2.98       -0.19      6.48 o 
   0   3  20        0.84        6.19      7.00 o 
   1   3  20       97.98       94.18      9.39 o 
   2   3  20        8.18        7.43     10.18 o 
   3   3  20       63.25       59.10     13.67 o 
   4   3  20       65.78       66.43     16.87 o 
   5   3  20        0.05       -6.45     11.62 o 
   6   3  20       67.06       75.91     27.29 o 
  -8   4  20      202.16      213.33     34.23 o 
  -7   4  20       81.08       91.72     15.30 o 
  -6   4  20       17.20       14.08     10.40 o 
  -5   4  20        1.79       21.65     11.10 o 
  -4   4  20        2.41       -0.26      6.77 o 
  -3   4  20        2.74        1.74      6.67 o 
  -2   4  20        9.97        4.70      6.18 o 
  -1   4  20       51.32       40.64      6.80 o 
   0   4  20       85.00       70.98      7.94 o 
   1   4  20      110.03      120.00     14.39 o 
   2   4  20        0.57       -3.58      7.01 o 
   3   4  20       69.80       58.00      8.48 o 
   4   4  20        2.91        3.32     12.84 o 
   5   4  20       39.65       20.06     28.78 o 
  -7   5  20       13.47       28.78     13.26 o 
  -6   5  20       83.75       68.07     13.04 o 
  -5   5  20      127.76      117.97     10.68 o 
  -4   5  20        0.49        4.57      8.15 o 
  -3   5  20       48.97       43.50      8.00 o 
  -2   5  20       70.35       77.77      7.84 o 
  -1   5  20        2.93       13.23      6.22 o 
   0   5  20        0.70        0.26      5.93 o 
   1   5  20        3.13       -0.21      6.37 o 
   2   5  20       11.23       10.76      7.14 o 
   3   5  20        0.28        3.88      6.89 o 
   4   5  20       84.25      101.60     15.64 o 
   5   5  20        0.19      -15.38     21.33 o 
  -6   6  20      154.39      187.38     15.57 o 
  -5   6  20        0.49        2.11      7.85 o 
  -4   6  20        0.83       -2.08      7.68 o 
  -3   6  20        1.44        1.10      7.14 o 
  -2   6  20       17.72       19.79      7.37 o 
  -1   6  20        0.80       -6.29      6.29 o 
   0   6  20      124.55      138.05      8.62 o 
   1   6  20       59.40       45.89      8.06 o 
   2   6  20      199.71      189.37     11.48 o 
   3   6  20        3.67       -4.22     10.20 o 
   4   6  20       14.90       -3.01     18.36 o 
  -6   7  20        5.79        1.50     16.87 o 
  -5   7  20      120.96      131.31     11.34 o 
  -4   7  20       12.46        7.36      8.23 o 
  -3   7  20      538.99      593.09     16.54 o 
  -2   7  20       82.16       72.15      8.45 o 
  -1   7  20      273.73      297.75     12.60 o 
   0   7  20       37.03       36.63     10.63 o 
   1   7  20        3.89        0.40      8.81 o 
   2   7  20        5.12        6.71      9.87 o 
   3   7  20       82.60       97.94     20.02 o 
  -4   8  20        0.02       11.57     21.76 o 
  -3   8  20       27.81       66.42     15.94 o 
  -2   8  20       53.43       44.30     12.90 o 
  -1   8  20       52.63       55.69     13.30 o 
   0   8  20       22.61       38.07     14.53 o 
   1   8  20       21.17       12.98     16.82 o 
   2   8  20       40.93       37.71     20.34 o 
  -9   0  21      150.17      150.82     36.22 o 
  -7   0  21       50.61       62.02     22.82 o 
  -5   0  21      352.04      387.97     31.26 o 
  -3   0  21       44.62       27.78     15.88 o 
  -1   0  21       56.04       50.11     15.88 o 
   1   0  21      557.26      640.00     38.20 o 
   3   0  21        4.87       28.28     20.34 o 
   5   0  21       62.09       53.09     23.81 o 
  -8   1  21      154.36      168.17     20.69 o 
  -7   1  21        0.01       -4.24     14.20 o 
  -6   1  21       35.88       44.87     14.27 o 
  -5   1  21        6.13       15.79     23.57 o 
  -4   1  21      135.37      119.75     17.12 o 
  -3   1  21        2.01        3.04      9.60 o 
  -2   1  21       21.45       33.85     10.34 o 
  -1   1  21       81.87       90.78     12.61 o 
   0   1  21       53.87       44.74     11.80 o 
   1   1  21       25.08       44.05     11.80 o 
   2   1  21      191.62      176.11     16.17 o 
   3   1  21      145.59      142.04     21.83 o 
   4   1  21      305.95      321.37     26.05 o 
   5   1  21       61.71       68.09     16.99 o 
   6   1  21      329.44      350.26     42.67 o 
  -8   2  21       29.23       25.58     17.88 o 
  -7   2  21       10.74       23.40     13.12 o 
  -6   2  21      158.38      168.54     15.08 o 
  -5   2  21       76.74       93.61     12.21 o 
  -4   2  21      110.18      116.71     12.57 o 
  -3   2  21      259.98      260.24     32.99 o 
  -2   2  21       21.64        2.89     11.68 o 
  -1   2  21      125.19      141.42     16.37 o 
   0   2  21      227.76      207.50     17.80 o 
   1   2  21       61.08       57.35     15.38 o 
   2   2  21       95.29       80.77     19.35 o 
   3   2  21        0.06      -11.63     12.16 o 
   4   2  21       17.71       21.39     12.21 o 
   5   2  21        4.08        9.97     15.94 o 
   6   2  21       99.99      164.71     33.74 o 
  -8   3  21       15.11        0.50     23.81 o 
  -7   3  21      148.39      222.85     34.17 o 
  -6   3  21       18.20       29.24     11.95 o 
  -5   3  21       97.40      101.82     10.83 o 
  -4   3  21       28.54       27.14      9.33 o 
  -3   3  21       39.60       31.09      9.59 o 
  -2   3  21        0.89        6.94      7.31 o 
  -1   3  21       16.99        1.43      8.05 o 
   0   3  21       88.08       96.67     15.57 o 
   1   3  21       46.69       57.83      9.42 o 
   2   3  21      198.61      172.90     23.81 o 
   3   3  21      133.41      119.13     32.25 o 
   4   3  21       72.59       77.65     15.69 o 
   5   3  21      164.52      162.18     19.41 o 
   6   3  21       57.23       95.26     34.73 o 
  -7   4  21       17.44       13.81     12.93 o 
  -6   4  21        8.97        2.90     13.12 o 
  -5   4  21      154.12      166.09     15.25 o 
  -4   4  21       40.76       34.55     10.17 o 
  -3   4  21        4.58        9.75      7.15 o 
  -2   4  21       68.76       66.80      8.60 o 
  -1   4  21        7.19        5.30      7.96 o 
   0   4  21      346.89      424.62     19.19 o 
   1   4  21      123.05      135.83     19.15 o 
   2   4  21      432.51      466.95     17.78 o 
   3   4  21       24.13       31.01      8.98 o 
   4   4  21       84.68       97.85     17.15 o 
   5   4  21        3.56        2.98     27.29 o 
  -7   5  21        0.94       16.87     27.78 o 
  -6   5  21      122.81      116.86     15.58 o 
  -5   5  21       93.94       76.90     13.77 o 
  -4   5  21        4.99        2.51      8.25 o 
  -3   5  21       22.13       22.94      8.29 o 
  -2   5  21       59.32       50.25      7.92 o 
  -1   5  21      149.13      132.72      9.76 o 
   0   5  21        5.95        0.85      7.56 o 
   1   5  21        1.16       -1.20     11.74 o 
   2   5  21       32.01       33.36      8.09 o 
   3   5  21        4.05       -7.52      8.06 o 
   4   5  21       38.26       70.87     19.18 o 
  -5   6  21      126.31      135.91     12.17 o 
  -4   6  21       73.50       79.85     10.38 o 
  -3   6  21      521.15      576.88     25.64 o 
  -2   6  21       68.87       63.96      8.86 o 
  -1   6  21      501.43      576.72     20.47 o 
   0   6  21        2.56       10.03      6.92 o 
   1   6  21      174.06      193.94     11.53 o 
   2   6  21        8.90       19.94      9.07 o 
   3   6  21       32.66       52.48     19.35 o 
  -5   7  21        0.02       -0.86     15.02 o 
  -4   7  21       12.29       12.61      9.95 o 
  -3   7  21        0.41        2.82      8.86 o 
  -2   7  21        7.70       -0.16      8.14 o 
  -1   7  21      105.15      100.92     10.18 o 
   0   7  21        0.02        0.84      8.22 o 
   1   7  21        5.08        3.61     12.98 o 
   2   7  21       41.41       50.72     16.03 o 
   3   7  21        1.98      -27.29     27.29 o 
  -3   8  21      107.50      111.63     36.71 o 
  -2   8  21       15.90       50.59     23.15 o 
  -1   8  21       52.12       69.62     18.76 o 
   0   8  21       41.65       34.06     23.79 o 
  -8   0  22      852.47      883.10     55.07 o 
  -4   0  22       71.47       50.60     17.86 o 
  -2   0  22       70.07       63.01     17.86 o 
   0   0  22      138.37      145.86     21.33 o 
   2   0  22      153.30      168.68     24.81 o 
   4   0  22      313.30      402.36     36.71 o 
  -8   1  22      123.39       86.33     29.27 o 
  -7   1  22       49.82       55.54     17.85 o 
  -6   1  22       18.04       13.46     22.33 o 
  -5   1  22      209.04      257.49     29.27 o 
  -4   1  22       24.76       46.62     12.98 o 
  -3   1  22      276.76      309.41     20.17 o 
  -2   1  22      137.15      136.78     15.23 o 
  -1   1  22      138.98      123.80     17.86 o 
   0   1  22       23.08       10.78     11.55 o 
   1   1  22      155.78      184.20     17.59 o 
   2   1  22        3.33      -10.52     10.52 o 
   3   1  22       50.84       44.10     15.07 o 
   4   1  22       25.94       40.93     19.10 o 
   5   1  22        3.51      -12.40     25.80 o 
  -7   2  22      282.76      294.73     26.35 o 
  -6   2  22        9.00       13.50     14.14 o 
  -5   2  22       36.34       57.20     14.68 o 
  -4   2  22        0.49       11.50     12.04 o 
  -3   2  22        0.05        3.71     10.67 o 
  -2   2  22       37.37       34.73     13.68 o 
  -1   2  22      106.78      113.50     15.54 o 
   0   2  22       65.01       50.83     13.15 o 
   1   2  22       38.22       27.26     12.63 o 
   2   2  22       68.17       85.48     32.25 o 
   3   2  22      103.99      132.51     27.78 o 
   4   2  22       38.79       37.29     15.38 o 
   5   2  22       53.83       94.76     31.26 o 
  -7   3  22        9.14       32.74     24.31 o 
  -6   3  22        6.13        1.33     14.13 o 
  -5   3  22       81.35       63.45     11.68 o 
  -4   3  22      136.14      135.40     20.59 o 
  -3   3  22      218.43      208.38     16.51 o 
  -2   3  22      124.36      166.84     18.92 o 
  -1   3  22        0.03        1.86      8.33 o 
   0   3  22        6.15       18.20      8.89 o 
   1   3  22       13.15        8.44      8.78 o 
   2   3  22       43.56       46.36     14.89 o 
   3   3  22        6.49       -3.24     12.62 o 
   4   3  22       60.62       80.74     16.69 o 
   5   3  22       12.24       13.89     30.26 o 
  -7   4  22       60.89       46.20     20.41 o 
  -6   4  22       12.99       29.09     12.67 o 
  -5   4  22        1.79       -6.86     13.47 o 
  -4   4  22       22.73       10.41     11.52 o 
  -3   4  22       14.63       11.14      7.79 o 
  -2   4  22        9.12       10.46     10.88 o 
  -1   4  22       17.36        5.32      8.24 o 
   0   4  22       40.07       36.66      9.56 o 
   1   4  22        9.64        2.95     10.63 o 
   2   4  22       12.33       25.55      9.62 o 
   3   4  22       31.66       21.82     16.33 o 
   4   4  22      184.19      194.98     32.74 o 
  -6   5  22       13.88        8.88     19.29 o 
  -5   5  22      275.39      260.55     18.66 o 
  -4   5  22      254.83      282.46     19.52 o 
  -3   5  22      237.91      282.19     14.17 o 
  -2   5  22        7.58       13.80      8.00 o 
  -1   5  22       81.03       78.32     10.44 o 
   0   5  22       10.19        2.33      8.55 o 
   1   5  22       21.61       10.84      9.11 o 
   2   5  22       43.81       44.82     11.42 o 
   3   5  22        0.10      -16.95     16.95 o 
   4   5  22       25.59      -23.32     32.25 o 
  -5   6  22       20.49       16.87     27.78 o 
  -4   6  22       73.92      122.07     12.18 o 
  -3   6  22       12.85       16.40      9.98 o 
  -2   6  22        0.04        0.47      8.76 o 
  -1   6  22        1.87        4.40      9.04 o 
   0   6  22       55.35       58.40     10.88 o 
   1   6  22        0.92        1.87      9.03 o 
   2   6  22       11.47        2.66     17.70 o 
   3   6  22       64.43       94.26     37.21 o 
  -3   7  22      416.08      521.43     44.65 o 
  -2   7  22        0.22        5.73     13.66 o 
  -1   7  22      115.68      113.49     15.13 o 
   0   7  22        0.96        5.24     13.57 o 
   1   7  22       47.46       78.29     22.09 o 
  -7   0  23        6.63       24.81     27.29 o 
  -5   0  23      340.10      441.55     36.22 o 
  -3   0  23        2.99        6.45     16.37 o 
  -1   0  23      161.48      146.85     23.81 o 
   1   0  23      457.13      536.31     36.22 o 
   3   0  23        2.28       -5.46     21.83 o 
  -7   1  23      105.94      148.06     22.44 o 
  -6   1  23      208.50      244.25     22.26 o 
  -5   1  23       11.59       38.22     14.18 o 
  -4   1  23       44.31       48.19     14.37 o 
  -3   1  23        4.65       10.11     16.12 o 
  -2   1  23       21.90       10.69     14.39 o 
  -1   1  23       13.76       22.50     10.34 o 
   0   1  23       51.17       54.63     27.29 o 
   1   1  23      105.69      118.88     16.24 o 
   2   1  23      306.02      305.46     21.22 o 
   3   1  23       47.25       33.01     16.44 o 
   4   1  23       98.14      116.59     29.77 o 
  -6   2  23      136.56      186.97     21.40 o 
  -5   2  23      271.27      329.17     23.32 o 
  -4   2  23       59.61       79.84     15.33 o 
  -3   2  23      182.38      176.36     16.80 o 
  -2   2  23       66.34       94.71     16.13 o 
  -1   2  23      232.55      241.72     20.47 o 
   0   2  23      466.47      453.86     25.39 o 
   1   2  23       15.55       15.76     12.57 o 
   2   2  23      102.07       74.87     22.82 o 
   3   2  23       20.93       28.37     14.76 o 
   4   2  23       33.14       48.12     29.77 o 
  -7   3  23      112.86      108.16     31.75 o 
  -6   3  23        0.40       13.89     23.81 o 
  -5   3  23       63.57       43.01     13.19 o 
  -4   3  23        1.06       21.58     26.79 o 
  -3   3  23        7.96        0.46     14.37 o 
  -2   3  23        9.33        0.25     19.60 o 
  -1   3  23       75.49       79.64     11.29 o 
   0   3  23      146.36      128.15     12.10 o 
   1   3  23       46.80       45.80     29.52 o 
   2   3  23       92.46       84.95     16.44 o 
   3   3  23      175.09      162.92     21.01 o 
   4   3  23       11.21       -3.97     32.25 o 
  -6   4  23      183.02      202.96     23.79 o 
  -5   4  23      180.92      198.30     18.13 o 
  -4   4  23      115.99      121.49     19.61 o 
  -3   4  23       38.04       34.99     13.24 o 
  -2   4  23      110.84      138.66     17.19 o 
  -1   4  23       48.97       56.20     10.57 o 
   0   4  23      314.53      332.36     17.38 o 
   1   4  23      129.05      169.18     25.14 o 
   2   4  23        8.39        5.93     10.75 o 
   3   4  23       13.44       29.77     28.78 o 
  -5   5  23       64.05       77.15     19.61 o 
  -4   5  23       44.54       38.87     17.69 o 
  -3   5  23        0.01        7.21     10.03 o 
  -2   5  23       71.55       75.97     11.23 o 
  -1   5  23       70.99       66.62     10.43 o 
   0   5  23        2.55        1.42     10.47 o 
   1   5  23        0.02       -4.07     11.02 o 
   2   5  23      205.69      329.98     45.40 o 
   3   5  23       30.03       58.54     34.73 o 
  -4   6  23        9.01        8.28     16.34 o 
  -3   6  23      528.18      586.87     23.07 o 
  -2   6  23        1.49        5.98     11.04 o 
  -1   6  23      469.89      490.63     30.06 o 
   0   6  23       33.14       49.18     16.09 o 
   1   6  23       32.60       34.16     21.12 o 
  -6   0  24       25.91       56.06     27.29 o 
  -4   0  24        0.17        8.43     18.36 o 
  -2   0  24       35.88       23.32     17.86 o 
   0   0  24       94.46      106.17     20.34 o 
   2   0  24        0.28      -15.38     20.34 o 
  -6   1  24      101.81       77.40     29.27 o 
  -5   1  24      365.90      463.93     52.59 o 
  -4   1  24      220.56      232.53     20.87 o 
  -3   1  24      294.71      341.76     24.56 o 
  -2   1  24      225.45      209.10     18.71 o 
  -1   1  24      104.17       91.37     14.27 o 
   0   1  24       22.34       21.26     12.84 o 
   1   1  24       24.73       22.68     14.29 o 
   2   1  24        4.34        7.35     14.65 o 
  -6   2  24       10.49       10.42     28.78 o 
  -5   2  24       12.17       -7.39     15.74 o 
  -4   2  24        0.03        3.80     14.13 o 
  -3   2  24        0.52        6.57     13.71 o 
  -2   2  24       26.50       42.35     16.13 o 
  -1   2  24       82.20       65.18     15.58 o 
   0   2  24      106.93      118.27     16.81 o 
   1   2  24       70.73       79.13     21.33 o 
   2   2  24       29.17       44.35     17.16 o 
  -5   3  24       12.28       14.88     25.30 o 
  -4   3  24      109.63      127.73     17.73 o 
  -3   3  24        5.68       17.72     16.66 o 
  -2   3  24       31.80       26.74     16.59 o 
  -1   3  24        3.51        8.58     15.54 o 
   0   3  24       40.92       31.83     16.08 o 
   1   3  24        3.35       -7.77     15.84 o 
   2   3  24        1.03       -5.30     17.52 o 
  -5   4  24        2.31       43.66     27.78 o 
  -4   4  24        2.37       -0.99     24.31 o 
  -3   4  24        0.86       -1.40     17.15 o 
  -2   4  24       32.56       55.90     18.30 o 
  -1   4  24      119.01      139.36     14.85 o 
   0   4  24       21.40       21.11     11.24 o 
   1   4  24       65.01       46.06     15.77 o 
  -4   5  24        0.13       -0.06     22.09 o 
  -3   5  24      160.50      143.88     31.26 o 
  -2   5  24        0.06       -0.41     15.38 o 
  -1   5  24       46.07       49.77     14.39 o 
   0   5  24        2.18       -7.74     12.30 o 
  -3   0  25        1.28       20.84     20.84 o 
  -1   0  25        0.29       19.35     20.34 o 
   1   0  25       18.87      -12.40     19.85 o 
  -5   1  25        0.87      -26.79     26.79 o 
  -4   1  25       22.39       51.60     26.79 o 
  -3   1  25        0.00       -6.29     14.72 o 
  -2   1  25        2.49       -2.70     14.18 o 
  -1   1  25      107.43       91.48     16.09 o 
   0   1  25        3.28       19.17     15.26 o 
   1   1  25        7.48       28.78     22.82 o 
  -5   2  25       11.25       52.09     30.26 o 
  -4   2  25       41.47       37.71     27.29 o 
  -3   2  25      128.94      182.57     31.26 o 
  -2   2  25       31.24       32.99     24.56 o 
  -1   2  25       98.36       69.03     17.54 o 
   0   2  25       38.62       23.46     17.59 o 
  -4   3  25       13.97       29.77     31.26 o 
  -3   3  25       16.66        0.00     25.80 o 
  -2   3  25       16.50       36.71     26.79 o 
  -1   3  25       32.66       47.13     26.79 o 
   0   3  25       85.71       36.22     24.81 o 
  -3   4  25        6.84       -2.98     28.78 o 
  -2   4  25      108.85      138.42     32.25 o 
  -1   4  25       27.63       33.24     29.27 o 
   0   4  25      133.04      151.81     22.82 o 
                                                 
